# Supplementary material for: Machine learning of charges and long-range interactions from energies and forces
Source: Nat Commun. 2025 Oct 1;16:8763. doi: 10.1038/s41467-025-63852-x (PMC12488997; doi:10.1038/s41467-025-63852-x)
Supplement: Supplementary file 4 — Source Data [file 41467_2025_63852_MOESM4_ESM.zip]

Archive with 64 entries (48 files):
- figure-source-data/
- figure-source-data/fig-3/
- figure-source-data/fig-3/fit-lode-CC-r5-sr/
- figure-source-data/fig-3/fit-lode-CC-r5-sr/model-tmp.pth
- figure-source-data/fig-3/plot-dissociation.ipynb
- figure-source-data/fig-3/test-id0.xyz
- figure-source-data/fig-3/train-id0.xyz
- figure-source-data/fig-3/fit-lode-CC-r5-q1/
- figure-source-data/fig-3/fit-lode-CC-r5-q1/model-tmp.pth
- figure-source-data/fig-4/
- figure-source-data/fig-4/figure_4.ipynb
- figure-source-data/fig-5/
- figure-source-data/fig-5/test-nnp.ipynb
- figure-source-data/fig-5/energy-bondlength-undoped.npz
- figure-source-data/fig-5/energy-bondlength-doped.npz
- figure-source-data/fig-2/
- figure-source-data/fig-2/r5.5-sr-lc.dat
- figure-source-data/fig-2/r5.5-lc.dat
- figure-source-data/fig-2/r4.5-lc.dat
- figure-source-data/fig-2/r4.5-mp1-lc.dat
- figure-source-data/fig-2/plot-q.ipynb
- figure-source-data/fig-2/r4.5-mp1-sr-lc.dat
- figure-source-data/fig-2/r4.5-sr-lc.dat
- figure-source-data/fig-11/
- figure-source-data/fig-11/timing-lr_torchscript.log
- figure-source-data/fig-11/timing-lr_torchscript_old_T0.log
- figure-source-data/fig-11/timestep_plot.ipynb
- figure-source-data/fig-11/timing-sr_torchscript_T0.log
- figure-source-data/fig-10/
- figure-source-data/fig-10/figure_10.ipynb
- figure-source-data/fig-9/
- figure-source-data/fig-9/figure_9.ipynb
- figure-source-data/fig-7/
- figure-source-data/fig-7/OOD-SR.xyz
- figure-source-data/fig-7/OOD-LR.xyz
- figure-source-data/fig-7/README.md
- figure-source-data/fig-7/plot-correlation.py
- figure-source-data/fig-1/
- figure-source-data/fig-1/samestep-lc-4.dat
- figure-source-data/fig-1/samestep-lc-5.dat
- figure-source-data/fig-1/sr-lc-5.5.dat
- figure-source-data/fig-1/plot-q.ipynb
- figure-source-data/fig-1/sr-lc-4.dat
- figure-source-data/fig-1/sr-lc-5.dat
- figure-source-data/fig-1/samestep-lc-4-mp1.dat
- figure-source-data/fig-1/sr-lc-4-mp1.dat
- figure-source-data/fig-1/samestep-lc-5.5.dat
- figure-source-data/fig-6/
- figure-source-data/fig-6/plot.ipynb
- figure-source-data/fig-6/fit-TiO2-electro-mp0-q1/
- figure-source-data/fig-6/fit-TiO2-electro-mp0-q1/water_density_profile.dat
- figure-source-data/fig-6/fit-TiO2-electro-mp0-q1/Na_moldensity_profile.dat
- figure-source-data/fig-6/fit-TiO2-electro-mp0-q1/Ti_moldensity_profile.dat
- figure-source-data/fig-6/fit-TiO2-electro-mp0-q1/Cl_moldensity_profile.dat
- figure-source-data/fig-6/q-sparse-md_water-T-600.0.xyz
- figure-source-data/fig-6/fit-TiO2-electro-mp0-sr/
- figure-source-data/fig-6/fit-TiO2-electro-mp0-sr/water_density_profile.dat
- figure-source-data/fig-6/fit-TiO2-electro-mp0-sr/Na_moldensity_profile.dat
- figure-source-data/fig-6/fit-TiO2-electro-mp0-sr/Ti_moldensity_profile.dat
- figure-source-data/fig-6/fit-TiO2-electro-mp0-sr/Cl_moldensity_profile.dat
- figure-source-data/fig-8/
- figure-source-data/fig-8/plot-q.ipynb
- figure-source-data/fig-8/surface2-lc.dat
- figure-source-data/fig-8/bulk-lc.dat
