# Supplementary material for: Machine learning of charges and long-range interactions from energies and forces
Source: Nat Commun. 2025 Oct 1;16:8763. doi: 10.1038/s41467-025-63852-x (PMC12488997; doi:10.1038/s41467-025-63852-x)
Supplement: Supplementary file 4 — Source Data [file 41467_2025_63852_MOESM4_ESM.zip › figure-source-data/fig-3/test-id0.xyz]

23
Lattice="30.0 0.0 0.0 0.0 30.0 0.0 0.0 0.0 30.0" Properties=species:S:1:pos:R:3:forces:R:3 dimer_id=0 label=CC energy=-13963.137062983 chargeA=1 energyA=-7741.80993019298 chargeB=-1 energyB=-6221.39955938734 indexB=16 distance=13.091724950928047 distance_initial=6.630174209406314 inter_energy=0.07242659731946333 pbc="T T T"
C        0.57881058       1.03029223       1.06595407       0.00850095       0.03130758       0.03736420
C        0.22158128       0.27434975       2.30789791      -0.00332820      -0.00590916      -0.00403350
C       -0.17621938      -0.30566795      -0.82275943       0.08889090       0.06373212       0.09574749
N        0.77663059       0.17576531      -0.07866689      -0.06395556      -0.04883266      -0.05864168
N       -1.42834833      -0.03951964      -0.55505796      -0.04406720      -0.01098584      -0.01298866
N        0.11256908      -1.05873657      -1.85610071      -0.00589656      -0.04572049      -0.05894967
H       -0.16119637       1.77345515       0.81358401       0.00398797       0.00092142      -0.00200423
H        1.49818036       1.57170328       1.20200405      -0.00183366       0.00422703       0.00879042
H        1.00421144      -0.41593450       2.57376726       0.00345993       0.00953470       0.00470860
H       -0.69011929      -0.29021364       2.19528222      -0.00841304      -0.00244253      -0.00590368
H        1.70139473      -0.12730297      -0.27068552       0.01150068       0.00784826       0.00266231
H       -1.68188560       0.47094290       0.25391937       0.01244438       0.00839888       0.00958770
H       -2.15652794      -0.33560219      -1.15769644       0.01523064       0.00775643       0.00724167
H        1.05036319      -1.21287205      -2.13457452      -0.00168971       0.00815406       0.00791350
H       -0.59833371      -1.47863269      -2.40272152       0.00983928       0.00973853       0.01094837
H        0.08839697       0.95978705       3.12733339       0.01354899       0.00214000      -0.00251339
C        8.93332517       7.32241452       7.38891277      -0.01682720       0.00525420       0.00532860
C        7.44025873       7.57673561       7.58099452       0.08368067       0.10418805       0.09404792
O        6.70188445       6.85731283       6.92014724      -0.09084636      -0.07831686      -0.07464006
O        7.14395477       8.47905099       8.35274954      -0.01231365      -0.06714755      -0.06020880
H        9.51725596       7.78247921       8.16921844      -0.00663640      -0.00469972      -0.00863957
H        9.23060225       7.74486729       6.43951292       0.00177324       0.00200170       0.00214278
H        9.13113091       6.26287382       7.34572012       0.00294994      -0.00114812       0.00203966
23
Lattice="30.0 0.0 0.0 0.0 30.0 0.0 0.0 0.0 30.0" Properties=species:S:1:pos:R:3:forces:R:3 dimer_id=0 label=CC energy=-13963.0799457763 chargeA=1 energyA=-7741.80993019298 chargeB=-1 energyB=-6221.39955938734 indexB=16 distance=14.013417653603872 distance_initial=6.630174209406314 inter_energy=0.12954380401879462 pbc="T T T"
C        0.57881058       1.03029223       1.06595407       0.00684849       0.02542906       0.03042861
C        0.22158128       0.27434975       2.30789791      -0.00262158      -0.00511364      -0.00341836
C       -0.17621938      -0.30566795      -0.82275943       0.07352372       0.05234468       0.07832814
N        0.77663059       0.17576531      -0.07866689      -0.05262339      -0.04013036      -0.04751671
N       -1.42834833      -0.03951964      -0.55505796      -0.03679947      -0.00917904      -0.01022738
N        0.11256908      -1.05873657      -1.85610071      -0.00503142      -0.03791856      -0.04848464
H       -0.16119637       1.77345515       0.81358401       0.00327498       0.00068616      -0.00172335
H        1.49818036       1.57170328       1.20200405      -0.00145795       0.00315827       0.00662075
H        1.00421144      -0.41593450       2.57376726       0.00269240       0.00781571       0.00384187
H       -0.69011929      -0.29021364       2.19528222      -0.00680291      -0.00172932      -0.00470951
H        1.70139473      -0.12730297      -0.27068552       0.00991416       0.00639306       0.00185483
H       -1.68188560       0.47094290       0.25391937       0.01010882       0.00712763       0.00786379
H       -2.15652794      -0.33560219      -1.15769644       0.01293308       0.00682515       0.00610182
H        1.05036319      -1.21287205      -2.13457452      -0.00115767       0.00680167       0.00641082
H       -0.59833371      -1.47863269      -2.40272152       0.00832927       0.00839071       0.00926903
H        0.08839697       0.95978705       3.12733339       0.01070795       0.00148497      -0.00210918
C        9.46546470       7.85455405       7.92105230      -0.01397004       0.00458435       0.00483726
C        7.97239826       8.10887514       8.11313405       0.06901827       0.08542761       0.07704577
O        7.23402398       7.38945236       7.45228677      -0.07469064      -0.06415611      -0.06098479
O        7.67609430       9.01119052       8.88488907      -0.01061415      -0.05508445      -0.04953367
H       10.04939549       8.31461874       8.70135797      -0.00551598      -0.00394732      -0.00728175
H        9.76274178       8.27700682       6.97165245       0.00153988       0.00172622       0.00180790
H        9.66327044       6.79501335       7.87785965       0.00239417      -0.00093644       0.00157874
23
Lattice="30.0 0.0 0.0 0.0 30.0 0.0 0.0 0.0 30.0" Properties=species:S:1:pos:R:3:forces:R:3 dimer_id=0 label=CC energy=-13963.0299754728 chargeA=1 energyA=-7741.80993019298 chargeB=-1 energyB=-6221.39955938734 indexB=16 distance=15.000000000110498 distance_initial=6.630174209406314 inter_energy=0.17951410751902586 pbc="T T T"
C        0.57881058       1.03029223       1.06595407       0.00556162       0.02046877       0.02453035
C        0.22158128       0.27434975       2.30789791      -0.00210366      -0.00443871      -0.00287121
C       -0.17621938      -0.30566795      -0.82275943       0.06031550       0.04247744       0.06331723
N        0.77663059       0.17576531      -0.07866689      -0.04291347      -0.03267204      -0.03797622
N       -1.42834833      -0.03951964      -0.55505796      -0.03055518      -0.00758527      -0.00785305
N        0.11256908      -1.05873657      -1.85610071      -0.00427965      -0.03117156      -0.03948198
H       -0.16119637       1.77345515       0.81358401       0.00265943       0.00046790      -0.00147543
H        1.49818036       1.57170328       1.20200405      -0.00110358       0.00233878       0.00494123
H        1.00421144      -0.41593450       2.57376726       0.00205251       0.00638287       0.00308781
H       -0.69011929      -0.29021364       2.19528222      -0.00546065      -0.00117353      -0.00373876
H        1.70139473      -0.12730297      -0.27068552       0.00849911       0.00515677       0.00117646
H       -1.68188560       0.47094290       0.25391937       0.00813433       0.00600823       0.00637531
H       -2.15652794      -0.33560219      -1.15769644       0.01092362       0.00598620       0.00509627
H        1.05036319      -1.21287205      -2.13457452      -0.00073730       0.00561149       0.00511466
H       -0.59833371      -1.47863269      -2.40272152       0.00699941       0.00718182       0.00778258
H        0.08839697       0.95978705       3.12733339       0.00840791       0.00100100      -0.00178968
C       10.03506828       8.42415763       8.49065589      -0.01155298       0.00397841       0.00437491
C        8.54200184       8.67847872       8.68273764       0.05649682       0.06933918       0.06246197
O        7.80362756       7.95905594       8.02189036      -0.06090884      -0.05209486      -0.04933981
O        8.24569788       9.58079410       9.45449266      -0.00913793      -0.04471036      -0.04034460
H       10.61899907       8.88422232       9.27096156      -0.00455123      -0.00329468      -0.00609138
H       10.33234536       8.84661040       7.54125604       0.00133223       0.00147995       0.00152155
H       10.23287402       7.36461693       8.44746324       0.00192197      -0.00073781       0.00118178
