# Supplementary material for: Machine learning of charges and long-range interactions from energies and forces
Source: Nat Commun. 2025 Oct 1;16:8763. doi: 10.1038/s41467-025-63852-x (PMC12488997; doi:10.1038/s41467-025-63852-x)
Supplement: Supplementary file 4 — Source Data [file 41467_2025_63852_MOESM4_ESM.zip › figure-source-data/fig-3/train-id0.xyz]

23
Lattice="30.0 0.0 0.0 0.0 30.0 0.0 0.0 0.0 30.0" Properties=species:S:1:pos:R:3:forces:R:3 dimer_id=0 label=CC energy=-13964.3605608155 chargeA=1 energyA=-7741.80993019298 chargeB=-1 energyB=-6221.39955938734 indexB=16 distance=6.630174209406314 distance_initial=6.630174209406314 inter_energy=-1.1510712351800976 pbc="T T T"
C        0.57881058       1.03029223       1.06595407       0.11681319       0.22337531       0.22256066
C        0.22158128       0.27434975       2.30789791      -0.03838733      -0.01789264      -0.01655172
C       -0.17621938      -0.30566795      -0.82275943       0.47852091       0.31852966       0.51270195
N        0.77663059       0.17576531      -0.07866689      -0.37632524      -0.28487909      -0.34117920
N       -1.42834833      -0.03951964      -0.55505796      -0.22992416      -0.04559726      -0.08188595
N        0.11256908      -1.05873657      -1.85610071      -0.02864427      -0.23258683      -0.32207630
H       -0.16119637       1.77345515       0.81358401       0.01278021      -0.00188998      -0.00835358
H        1.49818036       1.57170328       1.20200405       0.04680337       0.12072615       0.21854293
H        1.00421144      -0.41593450       2.57376726       0.02783716       0.06010755       0.01779752
H       -0.69011929      -0.29021364       2.19528222      -0.06541680      -0.04831833      -0.04521869
H        1.70139473      -0.12730297      -0.27068552       0.03025532       0.04617812       0.02520901
H       -1.68188560       0.47094290       0.25391937       0.08145388       0.03267108       0.05014685
H       -2.15652794      -0.33560219      -1.15769644       0.06443410       0.02224175       0.02972441
H        1.05036319      -1.21287205      -2.13457452      -0.02474916       0.03488454       0.04291824
H       -0.59833371      -1.47863269      -2.40272152       0.04192292       0.03300207       0.04128789
H        0.08839697       0.95978705       3.12733339       0.13639822       0.05379512      -0.04013230
C        5.20274711       3.59183646       3.65833471      -0.10447915       0.00851897       0.00344149
C        3.70968067       3.84615755       3.85041646       0.51265016       0.64569915       0.57789531
O        2.97130639       3.12673477       3.18956918      -0.60771971      -0.53601406      -0.51390432
O        3.41337671       4.74847293       4.62217148      -0.05548580      -0.41513058      -0.35964169
H        5.78667790       4.05190115       4.43864038      -0.03841026      -0.02063767      -0.03669938
H        5.50002419       4.01428923       2.70893486       0.00374985       0.00614640       0.01077692
H        5.40055285       2.53229576       3.61514206       0.01592261      -0.00292946       0.01263994
23
Lattice="30.0 0.0 0.0 0.0 30.0 0.0 0.0 0.0 30.0" Properties=species:S:1:pos:R:3:forces:R:3 dimer_id=0 label=CC energy=-13964.1459944979 chargeA=1 energyA=-7741.80993019298 chargeB=-1 energyB=-6221.39955938734 indexB=16 distance=7.096956324842526 distance_initial=6.630174209406314 inter_energy=-0.9365049175803506 pbc="T T T"
C        0.57881058       1.03029223       1.06595407       0.08866385       0.18323100       0.19141016
C        0.22158128       0.27434975       2.30789791      -0.03323100      -0.01936526      -0.01383818
C       -0.17621938      -0.30566795      -0.82275943       0.40616304       0.27631374       0.43967273
N        0.77663059       0.17576531      -0.07866689      -0.31281490      -0.23768929      -0.28970231
N       -1.42834833      -0.03951964      -0.55505796      -0.19499875      -0.04023646      -0.06931392
N        0.11256908      -1.05873657      -1.85610071      -0.02388131      -0.19900342      -0.27315671
H       -0.16119637       1.77345515       0.81358401       0.01363901      -0.00015278      -0.00692668
H        1.49818036       1.57170328       1.20200405       0.02375799       0.08090203       0.14822009
H        1.00421144      -0.41593450       2.57376726       0.02280805       0.05152769       0.01688648
H       -0.69011929      -0.29021364       2.19528222      -0.05209536      -0.03530799      -0.03854412
H        1.70139473      -0.12730297      -0.27068552       0.02962959       0.03906596       0.02119126
H       -1.68188560       0.47094290       0.25391937       0.06746686       0.02888250       0.04315391
H       -2.15652794      -0.33560219      -1.15769644       0.05626758       0.02048864       0.02623679
H        1.05036319      -1.21287205      -2.13457452      -0.01958254       0.03076878       0.03681351
H       -0.59833371      -1.47863269      -2.40272152       0.03654931       0.02976350       0.03711049
H        0.08839697       0.95978705       3.12733339       0.10949928       0.04050077      -0.02777288
C        5.47224389       3.86133324       3.92783149      -0.08548441       0.00994221       0.00535279
C        3.97917745       4.11565433       4.11991324       0.41937743       0.53132318       0.47742811
O        3.24080317       3.39623155       3.45906596      -0.49124372      -0.43382441      -0.41444890
O        3.68287349       5.01796971       4.89166826      -0.04665901      -0.34169160      -0.29781512
H        6.05617468       4.32139793       4.70813716      -0.03175663      -0.01812635      -0.03214838
H        5.76952097       4.28378601       2.97843164       0.00400675       0.00570159       0.00928341
H        5.67004963       2.80179254       3.88463884       0.01391890      -0.00301402       0.01090747
23
Lattice="30.0 0.0 0.0 0.0 30.0 0.0 0.0 0.0 30.0" Properties=species:S:1:pos:R:3:forces:R:3 dimer_id=0 label=CC energy=-13963.9640359034 chargeA=1 energyA=-7741.80993019298 chargeB=-1 energyB=-6221.39955938734 indexB=16 distance=7.596601177186494 distance_initial=6.630174209406314 inter_energy=-0.7545463230808309 pbc="T T T"
C        0.57881058       1.03029223       1.06595407       0.06628656       0.14943405       0.16162688
C        0.22158128       0.27434975       2.30789791      -0.02722234      -0.01849995      -0.01201622
C       -0.17621938      -0.30566795      -0.82275943       0.34530880       0.23874567       0.37639848
N        0.77663059       0.17576531      -0.07866689      -0.26204446      -0.19943564      -0.24578115
N       -1.42834833      -0.03951964      -0.55505796      -0.16581574      -0.03549738      -0.05863971
N        0.11256908      -1.05873657      -1.85610071      -0.02019326      -0.17041506      -0.23206990
H       -0.16119637       1.77345515       0.81358401       0.01311604       0.00096851      -0.00599788
H        1.49818036       1.57170328       1.20200405       0.01023564       0.05435305       0.10170435
H        1.00421144      -0.41593450       2.57376726       0.01872301       0.04341332       0.01555888
H       -0.69011929      -0.29021364       2.19528222      -0.04203081      -0.02605458      -0.03214367
H        1.70139473      -0.12730297      -0.27068552       0.02818087       0.03314340       0.01763732
H       -1.68188560       0.47094290       0.25391937       0.05603783       0.02557520       0.03702368
H       -2.15652794      -0.33560219      -1.15769644       0.04911691       0.01874616       0.02311051
H        1.05036319      -1.21287205      -2.13457452      -0.01544298       0.02705402       0.03155327
H       -0.59833371      -1.47863269      -2.40272152       0.03186749       0.02674196       0.03311236
H        0.08839697       0.95978705       3.12733339       0.08687277       0.02982949      -0.01952214
C        5.76071398       4.14980333       4.21630158      -0.07054052       0.01049110       0.00667445
C        4.26764754       4.40412442       4.40838333       0.34735867       0.44047956       0.39684446
O        3.52927326       3.68470164       3.74753605      -0.39963680      -0.35231944      -0.33616107
O        3.97134358       5.30643980       5.18013835      -0.03975296      -0.28314287      -0.24801377
H        6.34464477       4.60986802       4.99660725      -0.02645456      -0.01587252      -0.02815000
H        6.05799106       4.57225610       3.26690173       0.00399364       0.00521745       0.00792945
H        5.95851972       3.09026263       4.17310893       0.01203621      -0.00295548       0.00932141
23
Lattice="30.0 0.0 0.0 0.0 30.0 0.0 0.0 0.0 30.0" Properties=species:S:1:pos:R:3:forces:R:3 dimer_id=0 label=CC energy=-13963.8085168041 chargeA=1 energyA=-7741.80993019298 chargeB=-1 energyB=-6221.39955938734 indexB=16 distance=8.131422353304423 distance_initial=6.630174209406314 inter_energy=-0.5990272237804675 pbc="T T T"
C        0.57881058       1.03029223       1.06595407       0.04973843       0.12225426       0.13569182
C        0.22158128       0.27434975       2.30789791      -0.02150725      -0.01666048      -0.01057855
C       -0.17621938      -0.30566795      -0.82275943       0.29369318       0.20562550       0.32161060
N        0.77663059       0.17576531      -0.07866689      -0.22042217      -0.16790300      -0.20818185
N       -1.42834833      -0.03951964      -0.55505796      -0.14115287      -0.03122242      -0.04949870
N        0.11256908      -1.05873657      -1.85610071      -0.01721001      -0.14590360      -0.19724589
H       -0.16119637       1.77345515       0.81358401       0.01197816       0.00159946      -0.00526886
H        1.49818036       1.57170328       1.20200405       0.00299560       0.03722890       0.07128796
H        1.00421144      -0.41593450       2.57376726       0.01538606       0.03624100       0.01402794
H       -0.69011929      -0.29021364       2.19528222      -0.03422481      -0.01938264      -0.02643536
H        1.70139473      -0.12730297      -0.27068552       0.02627737       0.02807972       0.01454234
H       -1.68188560       0.47094290       0.25391937       0.04664790       0.02261566       0.03170161
H       -2.15652794      -0.33560219      -1.15769644       0.04282937       0.01705837       0.02030079
H        1.05036319      -1.21287205      -2.13457452      -0.01211296       0.02370298       0.02699991
H       -0.59833371      -1.47863269      -2.40272152       0.02777059       0.02393537       0.02938084
H        0.08839697       0.95978705       3.12733339       0.06864281       0.02175163      -0.01399600
C        6.06949313       4.45858248       4.52508073      -0.05861464       0.01041939       0.00742086
C        4.57642669       4.71290357       4.71716248       0.29024850       0.36750452       0.33159828
O        3.83805241       3.99348079       4.05631520      -0.32884897      -0.28912626      -0.27592827
O        4.28012273       5.61521895       5.48891750      -0.03411946      -0.23593661      -0.20750842
H        6.65342392       4.91864717       5.30538640      -0.02214545      -0.01382470      -0.02458701
H        6.36677021       4.88103525       3.57568088       0.00383164       0.00473344       0.00673974
H        6.26729887       3.39904178       4.48188808       0.01031898      -0.00279050       0.00792624
23
Lattice="30.0 0.0 0.0 0.0 30.0 0.0 0.0 0.0 30.0" Properties=species:S:1:pos:R:3:forces:R:3 dimer_id=0 label=CC energy=-13963.6735548184 chargeA=1 energyA=-7741.80993019298 chargeB=-1 energyB=-6221.39955938734 indexB=16 distance=8.703896391402507 distance_initial=6.630174209406314 inter_energy=-0.4640652380812753 pbc="T T T"
C        0.57881058       1.03029223       1.06595407       0.03756912       0.10044087       0.11373778
C        0.22158128       0.27434975       2.30789791      -0.01659002      -0.01457530      -0.00936390
C       -0.17621938      -0.30566795      -0.82275943       0.24960487       0.17653604       0.27407003
N        0.77663059       0.17576531      -0.07866689      -0.18568680      -0.14158428      -0.17592454
N       -1.42834833      -0.03951964      -0.55505796      -0.12018992      -0.02736236      -0.04167328
N        0.11256908      -1.05873657      -1.85610071      -0.01473739      -0.12479338      -0.16755462
H       -0.16119637       1.77345515       0.81358401       0.01063389       0.00189025      -0.00462977
H        1.49818036       1.57170328       1.20200405      -0.00051270       0.02616264       0.05100544
H        1.00421144      -0.41593450       2.57376726       0.01262182       0.03009406       0.01244969
H       -0.69011929      -0.29021364       2.19528222      -0.02800805      -0.01449513      -0.02154950
H        1.70139473      -0.12730297      -0.27068552       0.02410615       0.02369467       0.01187702
H       -1.68188560       0.47094290       0.25391937       0.03884993       0.01992808       0.02706917
H       -2.15652794      -0.33560219      -1.15769644       0.03727632       0.01544400       0.01776570
H        1.05036319      -1.21287205      -2.13457452      -0.00944748       0.02068584       0.02303661
H       -0.59833371      -1.47863269      -2.40272152       0.02416577       0.02133850       0.02593736
H        0.08839697       0.95978705       3.12733339       0.05421095       0.01578541      -0.01023975
C        6.40001117       4.78910052       4.85559877      -0.04893550       0.00995538       0.00768149
C        4.90694473       5.04342161       5.04768052       0.24378958       0.30802812       0.27820287
O        4.16857045       4.32399883       4.38683324      -0.27306474      -0.23941434      -0.22863002
O        4.61064077       5.94573699       5.81943554      -0.02937299      -0.19745891      -0.17428146
H        6.98394196       5.24916521       5.63590444      -0.01862274      -0.01198883      -0.02141937
H        6.69728825       5.21155329       3.90619892       0.00356923       0.00426843       0.00573018
H        6.59781691       3.72955982       4.81240612       0.00877071      -0.00257975       0.00670286
23
Lattice="30.0 0.0 0.0 0.0 30.0 0.0 0.0 0.0 30.0" Properties=species:S:1:pos:R:3:forces:R:3 dimer_id=0 label=CC energy=-13963.5551530438 chargeA=1 energyA=-7741.80993019298 chargeB=-1 energyB=-6221.39955938734 indexB=16 distance=9.3166741432802 distance_initial=6.630174209406314 inter_energy=-0.3456634634812872 pbc="T T T"
C        0.57881058       1.03029223       1.06595407       0.02867068       0.08284338       0.09525152
C        0.22158128       0.27434975       2.30789791      -0.01268341      -0.01256928      -0.00824672
C       -0.17621938      -0.30566795      -0.82275943       0.21182770       0.15101709       0.23282282
N        0.77663059       0.17576531      -0.07866689      -0.15643542      -0.11942279      -0.14826229
N       -1.42834833      -0.03951964      -0.55505796      -0.10227415      -0.02386937      -0.03495667
N        0.11256908      -1.05873657      -1.85610071      -0.01265553      -0.10655278      -0.14212812
H       -0.16119637       1.77345515       0.81358401       0.00927742       0.00194130      -0.00404957
H        1.49818036       1.57170328       1.20200405      -0.00217883       0.01870251       0.03705132
H        1.00421144      -0.41593450       2.57376726       0.01032377       0.02493251       0.01090131
H       -0.69011929      -0.29021364       2.19528222      -0.02294808      -0.01085998      -0.01748176
H        1.70139473      -0.12730297      -0.27068552       0.02180984       0.01991303       0.00961265
H       -1.68188560       0.47094290       0.25391937       0.03235110       0.01748275       0.02304737
H       -2.15652794      -0.33560219      -1.15769644       0.03237067       0.01391937       0.01548632
H        1.05036319      -1.21287205      -2.13457452      -0.00731824       0.01797440       0.01958222
H       -0.59833371      -1.47863269      -2.40272152       0.02098702       0.01894457       0.02278449
H        0.08839697       0.95978705       3.12733339       0.04289044       0.01140013      -0.00768669
C        6.75379857       5.14288792       5.20938617      -0.04098158       0.00925633       0.00758087
C        5.26073213       5.39720901       5.40146792       0.20508059       0.25863221       0.23370235
O        4.52235785       4.67778623       4.74062064      -0.22771814      -0.19913962      -0.19025105
O        4.96442817       6.29952439       6.17322294      -0.02537132      -0.16566240      -0.14667048
H        7.33772936       5.60295261       5.98969184      -0.01570073      -0.01035951      -0.01860235
H        7.05107565       5.56534069       4.25998632       0.00326051       0.00382743       0.00487513
H        6.95160431       4.08334722       5.16619352       0.00741569      -0.00235127       0.00563732
23
Lattice="30.0 0.0 0.0 0.0 30.0 0.0 0.0 0.0 30.0" Properties=species:S:1:pos:R:3:forces:R:3 dimer_id=0 label=CC energy=-13963.4505491895 chargeA=1 energyA=-7741.80993019298 chargeB=-1 energyB=-6221.39955938734 indexB=16 distance=9.972593094984981 distance_initial=6.630174209406314 inter_energy=-0.24105960918041092 pbc="T T T"
C        0.57881058       1.03029223       1.06595407       0.02207039       0.06842516       0.07962685
C        0.22158128       0.27434975       2.30789791      -0.00964239      -0.01078968      -0.00723803
C       -0.17621938      -0.30566795      -0.82275943       0.17939104       0.12864003       0.19706421
N        0.77663059       0.17576531      -0.07866689      -0.13165684      -0.10060778      -0.12453717
N       -1.42834833      -0.03951964      -0.55505796      -0.08690644      -0.02071263      -0.02917780
N        0.11256908      -1.05873657      -1.85610071      -0.01087887      -0.09074156      -0.12025940
H       -0.16119637       1.77345515       0.81358401       0.00798683       0.00183928      -0.00353291
H        1.49818036       1.57170328       1.20200405      -0.00276578       0.01361216       0.02731852
H        1.00421144      -0.41593450       2.57376726       0.00841031       0.02063212       0.00942625
H       -0.69011929      -0.29021364       2.19528222      -0.01882305      -0.00814436      -0.01413619
H        1.70139473      -0.12730297      -0.27068552       0.01951044       0.01667666       0.00771093
H       -1.68188560       0.47094290       0.25391937       0.02690708       0.01526199       0.01955371
H       -2.15652794      -0.33560219      -1.15769644       0.02803614       0.01248549       0.01344226
H        1.05036319      -1.21287205      -2.13457452      -0.00562203       0.01554007       0.01656912
H       -0.59833371      -1.47863269      -2.40272152       0.01817890       0.01674457       0.01991009
H        0.08839697       0.95978705       3.12733339       0.03400491       0.00822069      -0.00590608
C        7.13249355       5.52158290       5.58808116      -0.03437343       0.00844756       0.00726850
C        5.63942711       5.77590399       5.78016291       0.17236622       0.21700871       0.19613792
O        4.90105283       5.05648121       5.11931563      -0.19014795      -0.16582100      -0.15850779
O        5.34312315       6.67821937       6.55191793      -0.02197317      -0.13908907      -0.12348493
H        7.71642434       5.98164759       6.36838683      -0.01325727      -0.00892358      -0.01610443
H        7.42977063       5.94403567       4.63868131       0.00293968       0.00340625       0.00414673
H        7.33029929       4.46204220       5.54488851       0.00624528      -0.00211105       0.00470964
23
Lattice="30.0 0.0 0.0 0.0 30.0 0.0 0.0 0.0 30.0" Properties=species:S:1:pos:R:3:forces:R:3 dimer_id=0 label=CC energy=-13963.3576650942 chargeA=1 energyA=-7741.80993019298 chargeB=-1 energyB=-6221.39955938734 indexB=16 distance=10.674690518851483 distance_initial=6.630174209406314 inter_energy=-0.14817551388023276 pbc="T T T"
C        0.57881058       1.03029223       1.06595407       0.01714470       0.05650853       0.06636657
C        0.22158128       0.27434975       2.30789791      -0.00731808      -0.00925949      -0.00632080
C       -0.17621938      -0.30566795      -0.82275943       0.15149058       0.10902713       0.16607054
N        0.77663059       0.17576531      -0.07866689      -0.11058086      -0.08454580      -0.10416985
N       -1.42834833      -0.03951964      -0.55505796      -0.07369189      -0.01786638      -0.02419916
N        0.11256908      -1.05873657      -1.85610071      -0.00935373      -0.07701571      -0.10141718
H       -0.16119637       1.77345515       0.81358401       0.00680598       0.00165054      -0.00307866
H        1.49818036       1.57170328       1.20200405      -0.00279386       0.01005820       0.02039819
H        1.00421144      -0.41593450       2.57376726       0.00681713       0.01705247       0.00805724
H       -0.69011929      -0.29021364       2.19528222      -0.01544752      -0.00610216      -0.01140143
H        1.70139473      -0.12730297      -0.27068552       0.01729147       0.01391659       0.00610945
H       -1.68188560       0.47094290       0.25391937       0.02232733       0.01325636       0.01651736
H       -2.15652794      -0.33560219      -1.15769644       0.02420740       0.01114963       0.01161333
H        1.05036319      -1.21287205      -2.13457452      -0.00427329       0.01336000       0.01393882
H       -0.59833371      -1.47863269      -2.40272152       0.01569305       0.01473153       0.01730306
H        0.08839697       0.95978705       3.12733339       0.02701412       0.00592548      -0.00463463
C        7.53784969       5.92693904       5.99343729      -0.02883214       0.00759928       0.00683487
C        6.04478325       6.18126013       6.18551904       0.14454698       0.18169308       0.16422047
O        5.30640897       5.46183735       5.52467176      -0.15866462      -0.13798219      -0.13191896
O        5.74847929       7.08357551       6.95727406      -0.01904226      -0.11664752      -0.10382344
H        8.12178048       6.38700373       6.77374296      -0.01119468      -0.00765724      -0.01388843
H        7.83512677       6.34939181       5.04403744       0.00262259       0.00301106       0.00352513
H        7.73565543       4.86739834       5.95024464       0.00523158      -0.00186339       0.00389750
23
Lattice="30.0 0.0 0.0 0.0 30.0 0.0 0.0 0.0 30.0" Properties=species:S:1:pos:R:3:forces:R:3 dimer_id=0 label=CC energy=-13963.2751544539 chargeA=1 energyA=-7741.80993019298 chargeB=-1 energyB=-6221.39955938734 indexB=16 distance=11.426217474245506 distance_initial=6.630174209406314 inter_energy=-0.06566487358122686 pbc="T T T"
C        0.57881058       1.03029223       1.06595407       0.01344524       0.04658734       0.05509795
C        0.22158128       0.27434975       2.30789791      -0.00557808      -0.00795588      -0.00548338
C       -0.17621938      -0.30566795      -0.82275943       0.12745827       0.09184916       0.13919767
N        0.77663059       0.17576531      -0.07866689      -0.09258445      -0.07078605      -0.08665958
N       -1.42834833      -0.03951964      -0.55505796      -0.06231403      -0.01531026      -0.01990223
N        0.11256908      -1.05873657      -1.85610071      -0.00803458      -0.06508588      -0.08514433
H       -0.16119637       1.77345515       0.81358401       0.00574723       0.00141812      -0.00267663
H        1.49818036       1.57170328       1.20200405      -0.00255458       0.00750998       0.01536763
H        1.00421144      -0.41593450       2.57376726       0.00549019       0.01407686       0.00681180
H       -0.69011929      -0.29021364       2.19528222      -0.01265740      -0.00454891      -0.00917703
H        1.70139473      -0.12730297      -0.27068552       0.01520045       0.01156447       0.00476026
H       -1.68188560       0.47094290       0.25391937       0.01846719       0.01145181       0.01387620
H       -2.15652794      -0.33560219      -1.15769644       0.02082918       0.00991694       0.00998243
H        1.05036319      -1.21287205      -2.13457452      -0.00320380       0.01141552       0.01164538
H       -0.59833371      -1.47863269      -2.40272152       0.01349611       0.01289969       0.01495128
H        0.08839697       0.95978705       3.12733339       0.02148432       0.00425559      -0.00371373
C        7.97174398       6.36083333       6.42733158      -0.02414895       0.00677333       0.00634567
C        6.47867754       6.61515442       6.61941333       0.12091428       0.15166034       0.13705241
O        5.74030326       5.89573164       5.95856605      -0.13220201      -0.11464020      -0.10956468
O        6.18237358       7.51746980       7.39116835      -0.01649109      -0.09754027      -0.08702680
H        8.55567477       6.82089802       7.20763725      -0.00943780      -0.00654086      -0.01192237
H        8.26902106       6.78328610       5.47793173       0.00231843       0.00264379       0.00299240
H        8.16954972       5.30129263       6.38413893       0.00435589      -0.00161464       0.00318969
23
Lattice="30.0 0.0 0.0 0.0 30.0 0.0 0.0 0.0 30.0" Properties=species:S:1:pos:R:3:forces:R:3 dimer_id=0 label=CC energy=-13963.2019107662 chargeA=1 energyA=-7741.80993019298 chargeB=-1 energyB=-6221.39955938734 indexB=16 distance=12.230653968782109 distance_initial=6.630174209406314 inter_energy=0.007578814119369781 pbc="T T T"
C        0.57881058       1.03029223       1.06595407       0.01064413       0.03828515       0.04551667
C        0.22158128       0.27434975       2.30789791      -0.00428350      -0.00684798      -0.00472123
C       -0.17621938      -0.30566795      -0.82275943       0.10674374       0.07682993       0.11590753
N        0.77663059       0.17576531      -0.07866689      -0.07716843      -0.05897151      -0.07159187
N       -1.42834833      -0.03951964      -0.55505796      -0.05251177      -0.01302276      -0.01619040
N        0.11256908      -1.05873657      -1.85610071      -0.00689046      -0.05471915      -0.07108577
H       -0.16119637       1.77345515       0.81358401       0.00480989       0.00116836      -0.00232070
H        1.49818036       1.57170328       1.20200405      -0.00221146       0.00563456       0.01162377
H        1.00421144      -0.41593450       2.57376726       0.00438307       0.01159871       0.00569716
H       -0.69011929      -0.29021364       2.19528222      -0.01034172      -0.00335966      -0.00736915
H        1.70139473      -0.12730297      -0.27068552       0.01326569       0.00955773       0.00362162
H       -1.68188560       0.47094290       0.25391937       0.01520514       0.00983708       0.01158040
H       -2.15652794      -0.33560219      -1.15769644       0.01785106       0.00878643       0.00853065
H        1.05036319      -1.21287205      -2.13457452      -0.00235760       0.00968611       0.00964825
H       -0.59833371      -1.47863269      -2.40272152       0.01155495       0.01123887       0.01283857
H        0.08839697       0.95978705       3.12733339       0.01707998       0.00303579      -0.00302946
C        8.43618560       6.82527496       6.89177321      -0.02018522       0.00598601       0.00583680
C        6.94311916       7.07959605       7.08385496       0.10081113       0.12606609       0.11387015
O        6.20474488       6.36017327       6.42300768      -0.10984101      -0.09497690      -0.09068245
O        6.64681520       7.98191143       7.85560998      -0.01426047      -0.08118730      -0.07261173
H        9.02011639       7.28533965       7.67207888      -0.00793187      -0.00555954      -0.01017965
H        8.73346268       7.24772773       5.94237336       0.00203428       0.00230791       0.00253640
H        8.63399134       5.76573426       6.84858056       0.00360045      -0.00137396       0.00257444
