# Supplementary material for: Machine learning of charges and long-range interactions from energies and forces
Source: Nat Commun. 2025 Oct 1;16:8763. doi: 10.1038/s41467-025-63852-x (PMC12488997; doi:10.1038/s41467-025-63852-x)
Supplement: Supplementary file 4 — Source Data [file 41467_2025_63852_MOESM4_ESM.zip › figure-source-data/fig-5/test-nnp.ipynb]

# %% [code]
import numpy as np
import matplotlib.pyplot as plt
import torch
import torch.nn as nn

# %% [code]
import ase
from ase import Atoms
from ase.optimize import FIRE
from ase.io import read,write
from ase.constraints import FixAtoms

# %% [code]
from copy import deepcopy

# %% [code]
from matplotlib import cm

# %% [code]
import cace
from cace.representations.cace_representation import Cace

# %% [code]
from cace.tools import to_numpy

# %% [code]
from cace.calculators import CACECalculator

# %% [code]
dir_now = './fit-Au-MgO-Al-sr/'
#dir_now = './fit-Au-MgO-Al/'

# %% [code]
calculator = CACECalculator(model_path=dir_now+'best_model.pth',
                            device='cpu', 
                            energy_key='CACE_energy', 
                            forces_key='CACE_forces',
                            #atomic_energies={8: -18599.43617104475, 12: -8721.75974245582, 13: -9877.676428588728, 79: -688.8680063349827},
                           compute_stress=False)

# %% [code]
atomic_energies={8: -18599.43617104475, 12: -8721.75974245582, 13: -9877.676428588728, 79: -688.8680063349827}

# %% [code]
# 1: non-wetting
# 3: wetting

# %% [code]
for configs in ['1-doped', '3-doped', '1-undoped', '3-undoped']:
    test_xyz = ase.io.read('./dft-optimized-struct/'+configs+'.xyz', '0')
    energy_offset = 0.0
    atomic_numbers = test_xyz.get_atomic_numbers()
    energy_offset -= sum(atomic_energies.get(Z, 0) for Z in atomic_numbers)
    print(configs, "DFT energy:", test_xyz.info['energy'] + energy_offset)

    substrate_index = [atom.index for atom in test_xyz if atom.symbol in ['Mg', 'O', 'Al']]
    au_index = [atom.index for atom in test_xyz if atom.symbol in ['Au']]

    atoms = deepcopy(test_xyz)

    # relax
    atoms.set_calculator(calculator)


    c = FixAtoms(indices=substrate_index)

    atoms.set_constraint(c)


    # Perform geometry optimization
    opt = FIRE(atoms, logfile=None)

    run = opt.run(fmax=0.01, steps=500)  # Adjust fmax yfor convergence criteria

    write(dir_now+'relaxated-'+configs+'.xyz', atoms)

    print(configs, "CACE energy:", atoms.get_potential_energy()[0])
    print("--")

# %% [code]
-0.9082728298380971 - -0.8413328193128109

# %% [code]
 -0.9377692 - -0.8671999

# %% [code]
-1.3590977899730206 - -0.4242778222542256

# %% [code]
-1.4050766 - -0.47373503

# %% [raw]
evaluator = cace.tasks.EvaluateTask(model_path=dir_now+'best_model.pth', device='cpu',
                                    energy_key='CACE_energy',
                                    forces_key='CACE_forces',
                                    )

# %% [raw]
for configs in ['1-doped', '3-doped', '1-undoped', '3-undoped']:
    test_xyz = ase.io.read(dir_now+'relaxated-'+configs+'.xyz', ':')
    test_result = evaluator(test_xyz[:], batch_size=1, 
                            keep_q=True,
                            xyz_output=dir_now+'q-relaxated-'+configs+'.xyz')

    test_xyz = ase.io.read(dir_now+'q-relaxated-'+configs+'.xyz', ':')
    q = test_xyz[0].arrays['q']
    q_scaled = q / 9.489

    test_xyz[0].set_array('q_scaled', q_scaled)

    write(dir_now+'q-relaxated-'+configs+'.xyz', test_xyz)

# %% [code]
doped1_xyz[0].arrays['q_scaled'].mean()

# %% [code]
num='3'

doped1_xyz = ase.io.read(dir_now+'q-relaxated-'+num+'-doped.xyz', ':')
undoped1_xyz = ase.io.read(dir_now+'q-relaxated-'+num+'-undoped.xyz', ':')


q_dif = doped1_xyz[0].arrays['initial_charges'] - undoped1_xyz[0].arrays['initial_charges']

doped1_xyz[0].set_array('dope_charge_dif', q_dif)

q_dif = doped1_xyz[0].arrays['q_scaled'] - undoped1_xyz[0].arrays['q_scaled']

doped1_xyz[0].set_array('dope_q_scaled_dif', q_dif)

write(dir_now+'q-relaxated-'+num+'-doped.xyz', doped1_xyz[0])

# %% [code]
dis_e_list = []
max_step = 40
for i in range(max_step):
    atoms = read(dir_now+'relaxated-1-undoped.xyz','0')
    atoms.set_calculator(calculator)
    displacement = (i - max_step/2) * 0.01
    atoms.positions[au_index, 2] += displacement
    AuO_dis = 10.58354436 - atoms.positions[108,2]
    dis_e_list.append([AuO_dis, atoms.get_potential_energy()[0]])

# %% [code]
dis_e_list_doped = []
max_step = 40
for i in range(max_step):
    atoms = read(dir_now+'relaxated-1-doped.xyz','0')
    atoms.set_calculator(calculator)
    displacement = (i - max_step/2) * 0.01
    atoms.positions[au_index, 2] += displacement
    AuO_dis = 10.58354436 - atoms.positions[108,2] 
    dis_e_list_doped.append([AuO_dis, atoms.get_potential_energy()[0]])

# %% [code]
dis_e_list = np.array(dis_e_list)
dis_e_list_doped = np.array(dis_e_list_doped)

# %% [code]
result_undoped = {}
result_doped = {}

# %% [code]
result_undoped['sr'] = dis_e_list
result_doped['sr'] = dis_e_list_doped

# %% [code]
result_undoped['lr'] = dis_e_list
result_doped['lr'] = dis_e_list_doped

# %% [code]
# Save the dictionary with numpy arrays
np.savez('energy-bondlength-undoped.npz', **result_undoped)
np.savez('energy-bondlength-doped.npz', **result_doped)

# To load the dictionary back
#loaded_data = np.load('data_file.npz')

# %% [code]
configs = '1-doped'
atoms = ase.io.read('./dft-optimized-struct/'+configs+'.xyz', '0')
10.58354436 - atoms.positions[108,2] 

# %% [code]
configs = '1-undoped'
atoms = ase.io.read('./dft-optimized-struct/'+configs+'.xyz', '0')
10.58354436 - atoms.positions[108,2] 

# %% [code]
fig, ax = plt.subplots(figsize=(4, 2.4))

ax.plot(result_undoped['sr'][:,0], result_undoped['sr'][:,1], 'b-', label='SR undoped')
ax.plot(result_doped['sr'][:,0], result_doped['sr'][:,1],'b--', label='SR doped')

ax.plot(result_undoped['lr'][:,0], result_undoped['lr'][:,1], 'r-', label='LR undoped')
ax.plot(result_doped['lr'][:,0], result_doped['lr'][:,1],'r--', label='LR doped')

ax.scatter([2.177], [-1.3794519070070237], marker='o',c='k', label='DFT undoped') # DFT undoped
ax.scatter([2.332], [-0.8419586813542992], marker='s', c='k', label='DFT doped') #DFT doped

ax.set_xlabel('Au-O bond length [$\mathrm{\AA}$]')
ax.set_ylabel('energy [eV]')

ax.legend(ncol=3, fontsize=10, bbox_to_anchor=(1.05, 1.32),columnspacing=0.5, frameon=False,handlelength=1.3, handletextpad=0.1)


fig.savefig('Au-MgO-energy.pdf', dpi=300,
            bbox_inches='tight', 
               transparent=True,)

# %% [code]
