# Supplementary material for: Machine learning of charges and long-range interactions from energies and forces
Source: Nat Commun. 2025 Oct 1;16:8763. doi: 10.1038/s41467-025-63852-x (PMC12488997; doi:10.1038/s41467-025-63852-x)
Supplement: Supplementary file 4 — Source Data [file 41467_2025_63852_MOESM4_ESM.zip › figure-source-data/fig-2/r5.5-sr-lc.dat]

0.005 0.000384 0.000525 0.033453 0.046263
0.01 0.000338 0.000433 0.029876 0.040242
0.02 0.000242 0.000318 0.025763 0.034931
0.05 0.000181 0.000232 0.020944 0.028050
0.1 0.000151 0.000196 0.018728 0.025133
0.2 0.000139 0.000183 0.017924 0.024096
0.5 0.000200 0.000237 0.016783 0.022662
0.9 0.000105 0.000136 0.015270 0.020817
