# Supplementary material for: Machine learning of charges and long-range interactions from energies and forces
Source: Nat Commun. 2025 Oct 1;16:8763. doi: 10.1038/s41467-025-63852-x (PMC12488997; doi:10.1038/s41467-025-63852-x)
Supplement: Supplementary file 4 — Source Data [file 41467_2025_63852_MOESM4_ESM.zip › figure-source-data/fig-11/timing-lr_torchscript.log]

!!! System_size[atom]: 768 Time_taken[seconds]: 3.904336929321289 MD_step/[s]: 25.612544
!!! System_size[atom]: 1536 Time_taken[seconds]: 6.070841073989868 MD_step/[s]: 16.472182
!!! System_size[atom]: 3072 Time_taken[seconds]: 10.894659996032715 MD_step/[s]: 9.178809
!!! System_size[atom]: 6144 Time_taken[seconds]: 23.795130968093872 MD_step/[s]: 4.202540
!!! System_size[atom]: 9216 Time_taken[seconds]: 39.72996282577515 MD_step/[s]: 2.516992
!!! System_size[atom]: 12288 Time_taken[seconds]: 57.59558343887329 MD_step/[s]: 1.736244
