# Supplementary material for: Machine learning of charges and long-range interactions from energies and forces
Source: Nat Commun. 2025 Oct 1;16:8763. doi: 10.1038/s41467-025-63852-x (PMC12488997; doi:10.1038/s41467-025-63852-x)
Supplement: Supplementary file 4 — Source Data [file 41467_2025_63852_MOESM4_ESM.zip › figure-source-data/fig-11/timing-lr_torchscript_old_T0.log]

!!! System_size[atom]: 768 Time_taken[seconds]: 6.630801677703857 MD_step/[s]: 15.081133
!!! System_size[atom]: 1536 Time_taken[seconds]: 9.73174262046814 MD_step/[s]: 10.275652
!!! System_size[atom]: 3072 Time_taken[seconds]: 16.81923747062683 MD_step/[s]: 5.945573
!!! System_size[atom]: 6144 Time_taken[seconds]: 36.39373230934143 MD_step/[s]: 2.747726
!!! System_size[atom]: 9216 Time_taken[seconds]: 62.36020588874817 MD_step/[s]: 1.603587
