# Supplementary material for: Machine learning of charges and long-range interactions from energies and forces
Source: Nat Commun. 2025 Oct 1;16:8763. doi: 10.1038/s41467-025-63852-x (PMC12488997; doi:10.1038/s41467-025-63852-x)
Supplement: Supplementary file 4 — Source Data [file 41467_2025_63852_MOESM4_ESM.zip › figure-source-data/fig-11/timing-sr_torchscript_T0.log]

!!! System_size[atom]: 768 Time_taken[seconds]: 3.7081921100616455 MD_step/[s]: 26.967319
!!! System_size[atom]: 1536 Time_taken[seconds]: 5.859706401824951 MD_step/[s]: 17.065701
!!! System_size[atom]: 3072 Time_taken[seconds]: 10.279124736785889 MD_step/[s]: 9.728455
!!! System_size[atom]: 6144 Time_taken[seconds]: 21.495997667312622 MD_step/[s]: 4.652029
!!! System_size[atom]: 9216 Time_taken[seconds]: 34.67400550842285 MD_step/[s]: 2.884005
!!! System_size[atom]: 12288 Time_taken[seconds]: 46.679163694381714 MD_step/[s]: 2.142283
!!! System_size[atom]: 15360 Time_taken[seconds]: 59.101359128952026 MD_step/[s]: 1.692008
!!! System_size[atom]: 18432 Time_taken[seconds]: 75.02866387367249 MD_step/[s]: 1.332824
!!! System_size[atom]: 24576 Time_taken[seconds]: 103.39007806777954 MD_step/[s]: 0.967211
!!! System_size[atom]: 27648 Time_taken[seconds]: 116.76028966903687 MD_step/[s]: 0.856456
!!! System_size[atom]: 30720 Time_taken[seconds]: 131.8018217086792 MD_step/[s]: 0.758715
!!! System_size[atom]: 34560 Time_taken[seconds]: 149.3437111377716 MD_step/[s]: 0.669596
!!! System_size[atom]: 38400 Time_taken[seconds]: 169.13857913017273 MD_step/[s]: 0.591231
