# Supplementary material for: Machine learning of charges and long-range interactions from energies and forces
Source: Nat Commun. 2025 Oct 1;16:8763. doi: 10.1038/s41467-025-63852-x (PMC12488997; doi:10.1038/s41467-025-63852-x)
Supplement: Supplementary file 4 — Source Data [file 41467_2025_63852_MOESM4_ESM.zip › figure-source-data/fig-10/figure_10.ipynb]

# %% [markdown]
## Load Data

# %% [code]
%load_ext autoreload
%autoreload 2

# %% [code]
from ase import io
import scipy
import matplotlib.pyplot as plt
import numpy as np

figure_fn = "../fig-9/spice-dipep-dipolar_val.xyz"
atomic_nums = []
for atm in io.iread(figure_fn):
    atomic_nums.append(atm.arrays["numbers"])
atomic_nums = np.hstack(atomic_nums)

#R2 scores -- validation set
def calc_r2(x,y):
    r = scipy.stats.pearsonr(x,y)[0]
    r2 = r**2
    return np.round(r2,3)

# %% [markdown]
## Charges / Dipoles / Quads

# %% [code]
charges, dipoles, quads, becs = {}, {}, {}, {}
typs = ['mbi', 'pred', 'hirsh', 'mul']
for d in [charges,dipoles,quads]:
    for typ in typs:
        d[typ] = []
dipoles["dft"] = []
quads["dft"] = []
becs["dft"], becs["pred"] = [], []
for atm in io.iread(figure_fn):
    for typ in typs:
        charges[typ].append(atm.arrays[f"{typ}_charges"])
        dipoles[typ].append(atm.info[f"{typ}_dipole"])
        quads[typ].append(atm.info[f"{typ}_quadrupole"])
    dipoles["dft"].append(atm.info["dipole"].squeeze())
    dft_quad = atm.info["quadrupole"].squeeze() - 1/3*atm.info["quadrupole"].squeeze().trace()*np.eye(3)
    quads["dft"].append(dft_quad)
    becs["dft"].append(atm.arrays["bec"].reshape(-1,3,3))
    becs["pred"].append(atm.arrays["pred_bec"].reshape(-1,3,3))
for d in [charges,dipoles,quads]:
    for typ in typs:
        d[typ] = np.hstack(d[typ])
dipoles["dft"] = np.hstack(dipoles["dft"])
quads["dft"] = np.hstack(quads["dft"])
becs["pred"] = np.vstack(becs["pred"])
becs["dft"] = np.vstack(becs["dft"])

import scipy
print("MBI vs. NN charges:",calc_r2(charges["pred"],charges["mbi"]))
print("#######################")
print("MBI vs. NN dipoles:",calc_r2(dipoles["pred"].ravel(),dipoles["mbi"].ravel()))
print("DFT vs. NN dipoles:",calc_r2(dipoles["pred"].ravel(),dipoles["dft"].ravel()))
print("DFT vs. MBI dipoles:",calc_r2(dipoles["mbi"].ravel(),dipoles["dft"].ravel()))
print("#######################")
print("MBI vs. NN quads:",calc_r2(quads["pred"].ravel(),quads["mbi"].ravel()))
print("DFT vs. NN quads:",calc_r2(quads["pred"].ravel(),quads["dft"].ravel()))
print("DFT vs. MBI quads:",calc_r2(quads["mbi"].ravel(),quads["dft"].ravel()))
print("#######################")
print("DFT vs. NN bec:",calc_r2(becs["pred"].ravel(),becs["dft"].ravel()))

# %% [markdown]
## Charges

# %% [code]
fs=16
djvfont = {'fontname':'DejaVu Sans'}
eltrans = {1:"H",6:"C",7:"N",8:"O"}
colors = {1:"white",6:"grey",7:"blue",8:"red"}
plt.subplots(figsize=(3.5,3.5))
mbi_charges = np.array(charges["mbi"])
nn_charges = np.array(charges["pred"])
for el in [6,1,8,7]:
    idx = np.where(atomic_nums == el)[0]
    mbi = mbi_charges[idx]
    nnc = nn_charges[idx]
    plt.scatter(mbi,nnc,label=eltrans[el],color=colors[el],edgecolors='black')
xmin, xmax = -1.25,1.26
x = y = np.arange(xmin,xmax+1)
plt.plot(x,y,linestyle="--",color="grey")
plt.xlim(-1.2,1.2)
plt.ylim(-0.6,0.4)
s = 0.5
plt.xlabel("MBIS Charges [e]",fontsize=fs,**djvfont)
plt.ylabel("LES Charges [e]",fontsize=fs,**djvfont)
plt.legend(loc="lower right",prop={'family':'DejaVu Sans', 'size':fs-3})
# plt.gca().set_aspect('equal')
plt.tight_layout()
# plt.savefig("figures/les_vs_mbi_val.pdf",format='pdf',dpi=500)

# %% [markdown]
## Dipole Moments

# %% [code]
djvfont = {'fontname':'DejaVu Sans'}
plt.subplots(figsize=(4,3.5))
xdata, ydata = dipoles["dft"].ravel(),dipoles["pred"].ravel()
r2 = calc_r2(xdata,ydata)
plt.scatter(xdata,ydata)
fs=16
plt.xlabel("DFT Dipole [e-$\AA$]",fontsize=fs,**djvfont)
plt.ylabel("LES Dipole [e-$\AA$]",fontsize=fs,**djvfont)
xmin, xmax = -4,3
x = y = np.arange(xmin,xmax+1)
plt.plot(x,y,linestyle="--",color="grey")
plt.xlim(xmin,xmax)
plt.ylim(xmin,xmax)
s = 2
plt.xticks(np.arange(xmin,xmax,s),np.arange(xmin,xmax,s))
plt.yticks(np.arange(xmin,xmax,s),np.arange(xmin,xmax,s))
plt.text(-0.2,-2.4,"$\mathbf{\mu} = \sum_i^N q_i \mathbf{r}_{i}$",fontsize=fs,**djvfont)
plt.text(-0.45,-3.6,f"$R^2$ = {r2}",fontsize=fs,**djvfont)
plt.gca().set_aspect('equal')
plt.tight_layout()
# plt.savefig("figures/dipoles_dft_les_val.pdf",format='pdf',dpi=500)

# %% [markdown]
## Quadrupoles

# %% [code]
djvfont = {'fontname':'DejaVu Sans'}
plt.subplots(figsize=(4,3.5))
xdata, ydata = quads["dft"].ravel(),quads["pred"].ravel()
r2 = calc_r2(xdata,ydata)
plt.scatter(xdata,ydata)
fs=16
plt.xlabel("DFT Quadrupole [e-$\AA^2$]",fontsize=fs,**djvfont)
plt.ylabel("LES Quadrupole [e-$\AA^2$]",fontsize=fs,**djvfont)
xmin, xmax = -15,15
x = y = np.arange(xmin,xmax+1)
plt.plot(x,y,linestyle="--",color="grey")
plt.xlim(xmin,xmax)
plt.ylim(xmin,xmax)
s = 5
plt.xticks(np.arange(xmin,xmax+1,s),np.arange(xmin,xmax+1,s))
plt.yticks(np.arange(xmin,xmax+1,s),np.arange(xmin,xmax+1,s))
plt.text(-2.2,-8,"$Q = \sum_i^N q_i \mathbf{r}_{i} \otimes \mathbf{r}_{i}$",fontsize=fs,**djvfont)
plt.text(-0.2,-13,f"$R^2$ = {r2}0",fontsize=fs,**djvfont)
plt.gca().set_aspect('equal')
plt.tight_layout()
# plt.savefig("figures/quads_dft_les_val.pdf",format='pdf',dpi=500)

# %% [markdown]
## BEC

# %% [code]
import torch
def get_diag(arr,diag=True):
    arr = torch.tensor(arr)
    mask = torch.zeros_like(arr)
    mv = torch.diagonal(mask,dim1=1,dim2=2)
    mv += 1
    if diag:
        return arr[mask.bool()].numpy()
    else:
        return arr[~mask.bool()].numpy()

import scipy
djvfont = {'fontname':'DejaVu Sans'}
fs=16
plt.subplots(figsize=(4,3.5))
diag = True
truex = get_diag(becs["dft"],diag=diag)
predx = get_diag(becs["pred"],diag=diag)
xmin = min(np.min(truex),np.min(predx)) - 0.25
xmax = max(np.max(truex),np.max(predx)) + 0.25
arr = np.arange(xmin,xmax,0.01)
r = scipy.stats.pearsonr(truex.ravel(),predx.ravel())[0]
r2 = np.round(r**2,3)
plt.xlabel("$\omega$B97M-D3BJ\n@Def2SVP BEC",fontsize=fs,**djvfont)
plt.ylabel("LES BEC [e]",fontsize=fs,**djvfont)
plt.xlim(xmin,xmax)
plt.ylim(xmin,xmax)
plt.scatter(truex,predx)
plt.plot(arr,arr,linestyle="--",color="grey")
plt.text(-0.5,-1.2,"$Z_{i \\alpha \\alpha}^{*} = \partial \mathbf{\mu}_\\alpha/\partial{\mathbf{r}_{i\\alpha}}$",fontsize=fs,**djvfont)
plt.text(0,-1.9,f"$R^2$ = {r2}",fontsize=fs,**djvfont)
plt.gca().set_aspect('equal')
plt.tight_layout()
# plt.savefig("figures/diagonal_bec_val.pdf",format='pdf',dpi=500)

# %% [code]
import scipy
djvfont = {'fontname':'DejaVu Sans'}
fs=16
plt.subplots(figsize=(4,3.5))
diag = False
truex = get_diag(becs["dft"],diag=diag)
predx = get_diag(becs["pred"],diag=diag)
xmin = -2.190323031838511
xmax = 2.49442159708481
arr = np.arange(xmin,xmax,0.01)
r = scipy.stats.pearsonr(truex.ravel(),predx.ravel())[0]
r2 = np.round(r**2,3)
plt.xlabel("$\omega$B97M-D3BJ\n@Def2SVP BEC",fontsize=fs,**djvfont)
plt.ylabel("LES BEC [e]",fontsize=fs,**djvfont)
plt.xlim(xmin,xmax)
plt.ylim(xmin,xmax)
plt.scatter(truex,predx)
plt.plot(arr,arr,linestyle="--",color="grey")
plt.text(-0.5,-1.2,"$Z_{i \\alpha \\beta}^{*} = \partial \mathbf{\mu}_\\alpha/\partial{\mathbf{r}_{i\\beta}}$",fontsize=fs,**djvfont)
plt.text(0,-1.9,f"$R^2$ = {r2}",fontsize=fs,**djvfont)
plt.gca().set_aspect('equal')
plt.tight_layout()
# plt.savefig("figures/nondiagonal_bec_val.pdf",format='pdf',dpi=500)

# %% [code]


# %% [code]
