# Supplementary material for: Machine learning of charges and long-range interactions from energies and forces
Source: Nat Commun. 2025 Oct 1;16:8763. doi: 10.1038/s41467-025-63852-x (PMC12488997; doi:10.1038/s41467-025-63852-x)
Supplement: Supplementary file 4 — Source Data [file 41467_2025_63852_MOESM4_ESM.zip › figure-source-data/fig-9/figure_9.ipynb]

# %% [markdown]
## Load Data

# %% [code]
%load_ext autoreload
%autoreload 2

# %% [code]
from ase import io
import scipy
import matplotlib.pyplot as plt
import numpy as np

figure_fn = "./spice-dipep-dipolar_val.xyz"
atomic_nums = []
for atm in io.iread(figure_fn):
    atomic_nums.append(atm.arrays["numbers"])
atomic_nums = np.hstack(atomic_nums)

#R2 scores -- validation set
def calc_r2(x,y):
    r = scipy.stats.pearsonr(x,y)[0]
    r2 = r**2
    return np.round(r2,3)

# %% [markdown]
## Charges / Dipoles / Quads

# %% [code]
charges, dipoles, quads, becs = {}, {}, {}, {}
typs = ['mbi', 'pred', 'hirsh', 'mul']
for d in [charges,dipoles,quads]:
    for typ in typs:
        d[typ] = []
dipoles["dft"] = []
quads["dft"] = []
becs["dft"], becs["pred"] = [], []
for atm in io.iread(figure_fn):
    for typ in typs:
        charges[typ].append(atm.arrays[f"{typ}_charges"])
        dipoles[typ].append(atm.info[f"{typ}_dipole"])
        quads[typ].append(atm.info[f"{typ}_quadrupole"])
    dipoles["dft"].append(atm.info["dipole"].squeeze())
    dft_quad = atm.info["quadrupole"].squeeze() - 1/3*atm.info["quadrupole"].squeeze().trace()*np.eye(3)
    quads["dft"].append(dft_quad)
    becs["dft"].append(atm.arrays["bec"].reshape(-1,3,3))
    becs["pred"].append(atm.arrays["pred_bec"].reshape(-1,3,3))
for d in [charges,dipoles,quads]:
    for typ in typs:
        d[typ] = np.hstack(d[typ])
dipoles["dft"] = np.hstack(dipoles["dft"])
quads["dft"] = np.hstack(quads["dft"])
becs["pred"] = np.vstack(becs["pred"])
becs["dft"] = np.vstack(becs["dft"])

import scipy
print("MBI vs. NN charges:",calc_r2(charges["pred"],charges["mbi"]))
print("#######################")
print("MBI vs. NN dipoles:",calc_r2(dipoles["pred"].ravel(),dipoles["mbi"].ravel()))
print("DFT vs. NN dipoles:",calc_r2(dipoles["pred"].ravel(),dipoles["dft"].ravel()))
print("DFT vs. MBI dipoles:",calc_r2(dipoles["mbi"].ravel(),dipoles["dft"].ravel()))
print("#######################")
print("MBI vs. NN quads:",calc_r2(quads["pred"].ravel(),quads["mbi"].ravel()))
print("DFT vs. NN quads:",calc_r2(quads["pred"].ravel(),quads["dft"].ravel()))
print("DFT vs. MBI quads:",calc_r2(quads["mbi"].ravel(),quads["dft"].ravel()))
print("#######################")
print("DFT vs. NN bec:",calc_r2(becs["pred"].ravel(),becs["dft"].ravel()))

# %% [code]
import pandas as pd
import seaborn as sns
df = pd.DataFrame(charges)
df = df.rename({"pred":"LES","hirsh":"Hirshfeld","mbi":"MBIS","mul":"Mulliken"},axis="columns")
df = df.loc[:,["LES","MBIS","Hirshfeld","Mulliken"]]
r2 = df.corr()**2
r22 = r2.copy()
for i,col1 in enumerate(r2.columns):
    for j,col2 in enumerate(r2.columns):
        if j > i:
            mae = np.round(np.abs(df[col1] - df[col2]).mean(),2)
            r2.loc[col1,col2] = f"MAE\n{mae:.2f}"
        else:
            d = np.round(r2.loc[col1,col2],2)
            r2.loc[col1,col2] = f"R$^2$\n{d:.2f}"
plt.subplots(figsize=(4,3.5))
plt.gca().set_aspect('equal')

mask1 = np.zeros_like(r2)
mask2 = np.zeros_like(r2)
mask1[np.tril_indices_from(r2)] = True
mask2[np.triu_indices_from(r2)] = True

vmin, vmax = 0.75,0.95
ax1 = sns.heatmap(r22,mask=mask2,annot=np.array(r2),cmap='Greens',vmin=vmin,vmax=vmax,
            cbar=False,annot_kws={"size": 12},fmt = '')
sns.heatmap(r22,mask=mask1,annot=np.array(r2),cmap='Blues',vmin=vmin,vmax=vmax,
            cbar=False,annot_kws={"size": 12},fmt = '',ax=ax1)

tcks = [0.5,1.5,2.5,3.5]
tcks2 = ["LES","MBIS","Hirshfeld","Mulliken"]
plt.xticks(tcks,tcks2,fontsize=12,rotation=45)
plt.yticks(tcks,tcks2,fontsize=12,rotation=45)
plt.tight_layout()
# plt.savefig("figures/charges_r2.pdf",format='pdf',dpi=500)

# %% [code]
import numpy as np
df = charges
djvfont = {'fontname':'DejaVu Sans'}
fs=16
plt.subplots(figsize=(4,3.5))
from dsk.pickle import load_pkl, dump_pkl
df = pd.DataFrame(charges)
size = 7
plt.scatter(df["mbi"],df["mul"],label="Mulliken",marker="^",s=size,c="tab:green")
plt.scatter(df["mbi"],df["hirsh"],label="Hirshfeld",marker="*",s=size,c="tab:orange")
plt.scatter(df["mbi"],df["pred"],label="LES",marker="o",s=size,c="tab:blue")
s = 0.5
xmin, xmax = -1.2,1.2
plt.xlim(xmin,xmax)
plt.ylim(xmin,xmax)
x = y = np.arange(xmin,xmax+1)
plt.plot(x,y,linestyle="--",color="grey")
plt.xticks(np.round(np.arange(xmin,xmax,s),2),np.round(np.arange(xmin,xmax,s),2))
plt.yticks(np.round(np.arange(xmin,xmax,s),2),np.round(np.arange(xmin,xmax,s),2))
plt.legend(loc="upper left",prop={'size': 12})
# plt.title("Charge Comparison",fontsize=fs,**djvfont)
plt.xlabel("MBIS Charge [e]",fontsize=fs,**djvfont)
plt.ylabel("Charge [e]",fontsize=fs,**djvfont)
plt.gca().set_aspect('equal')
plt.tight_layout()
# plt.savefig("figures/charge_comparison.pdf",format='pdf',dpi=500)

# %% [markdown]
## Dipole Moments

# %% [code]
import numpy as np
djvfont = {'fontname':'DejaVu Sans'}
fs=16
plt.subplots(figsize=(4,3.5))
from dsk.pickle import load_pkl, dump_pkl
size = 25
plt.scatter(dipoles["dft"],dipoles["mul"],label="Mulliken",marker="^",s=size,c="tab:green")
plt.scatter(dipoles["dft"],dipoles["hirsh"],label="Hirshfeld",marker="*",s=size,c="tab:orange")
plt.scatter(dipoles["dft"],dipoles["mbi"],label="MBIS",marker="<",s=size,c="tab:red")
plt.scatter(dipoles["dft"],dipoles["pred"],label="LES",marker="o",s=size,c="tab:blue")
s = 2.5
xmin, xmax = -4.5,4.5
x = y = np.arange(xmin,xmax+1)
plt.plot(x,y,linestyle="--",color="grey")
plt.xlim(xmin,xmax)
plt.ylim(xmin,xmax)
plt.xticks(np.round(np.arange(xmin,xmax,s),2),np.round(np.arange(xmin,xmax,s),2))
plt.yticks(np.round(np.arange(xmin,xmax,s),2),np.round(np.arange(xmin,xmax,s),2))
plt.legend(loc="upper left",prop={'size': 11})
plt.xlabel("DFT Dipole [e-$\AA$]",fontsize=fs,**djvfont)
plt.ylabel("Dipole [e-$\AA$]",fontsize=fs,**djvfont)
plt.gca().set_aspect('equal')
plt.text(0.3,-3.2,"$\mathbf{\mu} = \sum_i^N q_i \mathbf{r}_{i}$",fontsize=fs,**djvfont)
plt.tight_layout()
# plt.savefig("figures/dipole_comparison.pdf",format='pdf',dpi=500)

# %% [code]
import numpy as np
djvfont = {'fontname':'DejaVu Sans'}
fs=16
plt.subplots(figsize=(4,3.5))
from dsk.pickle import load_pkl, dump_pkl
size = 25
plt.scatter(quads["dft"],quads["mul"],label="Mulliken",marker="^",s=size,c="tab:green")
plt.scatter(quads["dft"],quads["hirsh"],label="Hirshfeld",marker="*",s=size,c="tab:orange")
plt.scatter(quads["dft"],quads["mbi"],label="MBIS",marker="<",s=size,c="tab:red")
plt.scatter(quads["dft"],quads["pred"],label="LES",marker="o",s=size,c="tab:blue")
xmin, xmax = -15, 15
x = y = np.arange(xmin,xmax+1)
plt.plot(x,y,linestyle="--",color="grey")
plt.xlim(xmin,xmax)
plt.ylim(xmin,xmax)
s = 5
plt.xticks(np.arange(xmin,xmax+1,s),np.arange(xmin,xmax+1,s))
plt.yticks(np.arange(xmin,xmax+1,s),np.arange(xmin,xmax+1,s))
plt.legend(loc="upper left",prop={'size': 11})
plt.xlabel("DFT Quadrupole [e-$\AA^2$]",fontsize=fs,**djvfont)
plt.ylabel("Quadrupole [e-$\AA^2$]",fontsize=fs,**djvfont)
plt.gca().set_aspect('equal')
plt.text(-2.7,-12,"$Q = \sum_i^N q_i \mathbf{r}_{i} \otimes \mathbf{r}_{i}$",fontsize=fs,**djvfont)
plt.tight_layout()
# plt.savefig("figures/quadrupole_comparison.pdf",format='pdf',dpi=500)

# %% [code]


# %% [code]
