# Supplementary material for: Machine learning of charges and long-range interactions from energies and forces
Source: Nat Commun. 2025 Oct 1;16:8763. doi: 10.1038/s41467-025-63852-x (PMC12488997; doi:10.1038/s41467-025-63852-x)
Supplement: Supplementary file 4 — Source Data [file 41467_2025_63852_MOESM4_ESM.zip › figure-source-data/fig-7/OOD-SR.xyz]

368
Lattice="10.024 0.0 0.0 0.0 17.3620773 0.0 0.0 0.0 29.60299847" Properties=species:S:1:pos:R:3:forces:R:3:F_std:R:3:F_diff_avg:R:3:F_DFT:R:3:F_CACE:R:3:F_diff_atom:R:1:F_std_atom:R:1 energy=-1665.794921875 pbc="T T T"
Li       1.03660885       5.13202683       5.09175600       0.01482883      -0.00685335       0.07200333       7.98145390      11.34486961      28.27005386      22.99059203       3.58348064      48.92927045      -0.00358855      -0.00047787       0.00784179       0.01790092       0.02239250       0.01407244      31.99487684      31.48977005
Li       3.01748217       7.87901216       4.83540646       0.01449950      -0.02364883       0.05594522      14.54779720       6.43447208      29.05060005      17.49468428     -16.89482393      50.51803390       0.00067237      -0.00039030       0.00138543       0.03540245      -0.01706327       0.00334080      38.57447157      33.12066119
Li       0.94777842       2.10027921       5.11229693      -0.01133431      -0.00826569       0.06157561       6.90488148      10.07916164      28.28482819     -14.78443298     -11.05254294      55.38951358       0.00256221      -0.00374440      -0.00142838      -0.01779139      -0.02017015       0.00601041      27.19209247      30.81068635
Li       0.81911567       6.45297160       1.88863459      -0.02206767      -0.00935541      -0.07662743      12.41518784       2.18376517       9.56712341     -15.04409404      -6.30783424     -90.72275110       0.00281223      -0.00076237       0.00087389      -0.01815980      -0.00347337      -0.08696876      90.35212627      15.82515623
Li       0.22079273       2.50197465       1.90073186      -0.01040438      -0.00059670      -0.08157182      10.71385765       3.07056403      14.40290451     -10.77167699       1.04153882     -92.45256793       0.00129704      -0.00410353       0.00054589       0.00567269       0.00048629      -0.07399066      74.80581559      18.21150097
Li       0.31623560       8.06288194      28.51616523       0.01596045      -0.01386143      -0.18691765      10.61724567       7.33932638       6.40185881       8.37399154      -0.44428750    -202.42963358       0.00422413      -0.00926386       0.01188666       0.00699730      -0.01259453      -0.18190143     193.83654882      14.40747770
Li       1.65361698       4.38358752      26.96031541      -0.01427951       0.04326673      -0.12765723       8.13827610      10.38782406       9.59448242     -22.63961740      32.80812275    -120.62481382       0.00145402       0.00048667      -0.01257146      -0.03506899       0.04267794      -0.14759348     146.09921084      16.31540743
Li       2.50649634       8.04291486      25.60380507      -0.00048155      -0.00985500      -0.17824090       7.12513781       8.96031380      12.63638401      -3.80401246      -7.68190844    -170.09755716       0.00046613       0.00326415       0.00501736       0.00063479      -0.00368513      -0.14424562     149.42475744      17.05089479
Ga       1.01311150       8.05476135       6.86589567       0.03124820       0.00797400       0.22406322      17.53388977      10.61314011      48.27814102      57.40626174      17.54105698     177.49371619       0.00093484      -0.00302560       0.00047058       0.07118823       0.03168783       0.10734911     132.52766203      52.44859325
Ga       1.08593230       5.15172263       9.06696386       0.02287870      -0.00798004       0.48413688       5.04660511       7.89694023      22.96778107      20.82978688      -0.63355769     444.41746497      -0.00203858      -0.01395325       0.00126290       0.01466685      -0.02615197       0.43674865     435.97674091      24.80622614
Ga       3.58692701       6.59282800      11.26742963       0.00746324       0.00791219       0.77153176       2.74649358       2.98949575      35.62534714      -1.02169682      14.73677673     710.86512855       0.00518232      -0.00923371       0.01147097       0.00083924       0.00096492       0.67671287     665.33424676      35.85590148
Ga       1.05645963       2.26239291      11.25877460      -0.00719057      -0.00300115       0.75237143       3.09220505       1.48159361      36.67401505      -7.44002006      -2.69443729     711.24603365       0.00217585      -0.00230255      -0.00619032      -0.00112939      -0.00485577       0.65749770     663.70116124      36.83395487
Ga       1.07593872       8.00823446      13.46052189      -0.02222437      -0.01454248       0.52629775       3.92474699       6.18971872      14.90652752      -9.34288196      -4.59459397     535.18097994      -0.00811064      -0.00262341       0.00519090      -0.01130213       0.00116220       0.54695874     541.79046587      16.61086450
Ga       1.04224550       5.09355776      15.66697605      -0.00487787       0.01883050       0.07880962       4.71903133       4.43883133      51.97098541      -3.51697257       8.38470369     161.14997127       0.00148078       0.00511934      -0.00475562       0.00508141       0.01380155       0.21864074     223.59400477      52.37323558
Ga       3.48983956       6.59304780      17.85174217       0.08032863      -0.02982060      -0.22448838      10.11442947      15.89760017      41.32700729      74.50616636      -2.73548429    -148.59595729       0.00276131      -0.00875902      -0.00478488       0.08182243       0.00746094      -0.12487760     144.69280976      45.41978540
Ga       1.11877132       2.16902939      17.86039216      -0.02826866       0.08692849      -0.21909346      12.83842278      15.57628155      40.79874039     -39.13225834      66.47418160    -152.43117241      -0.00457444       0.00877818       0.00379748      -0.06204835       0.06807867      -0.12118942     149.80495191      45.51903848
Ga       0.93825948       7.90636316      20.24037348      -0.00127146      -0.01846241      -0.33585471      19.28669930      13.57450199      18.63581276      10.85202897     -22.68862648    -309.04608095      -0.00159804       0.00313435      -0.00048376       0.01511088      -0.00817745      -0.30086023     301.05343140      30.05889871
Ga       1.15846621       5.09351236      22.50526159      -0.04876377       0.04188196      -0.24055481      10.87678242       4.17747545      47.03371811     -46.29898499      40.92030002    -202.13038698      -0.00811460      -0.00290970       0.00262888      -0.04049187       0.03879141      -0.16122970     172.15372325      48.45540564
Cl       3.19628507       5.88103274       2.82746764       0.00231846      -0.01089558       0.05418934       8.52985001       3.52084994      18.72237968      13.10975697      -2.04036002      56.26848097       0.00036967      -0.00499713      -0.00627266       0.02116549      -0.00916726       0.07774474      86.65321469      20.87300233
Cl       0.16712419       8.38351159       3.03588666      -0.01849106       0.02589748       0.00406286      11.77198887       5.87483549      25.29444885     -14.24033821      20.90809986       5.95605526       0.00039404       0.00360047       0.00902826       0.00598891       0.01653941       0.05147196      44.72344361      28.51144606
Cl       1.53857434       4.09972936      29.40631615       0.00962072       0.00970547       0.20195302      23.71552277       5.42685652      30.52191544      -7.31652985       3.38667509     179.79098366      -0.00220884       0.00927359       0.00511950      -0.04850960       0.00556714       0.16829567     169.65836438      39.03157842
Cl       2.29367424       7.79891196       0.18747431       0.00036785       0.04539974       0.11142460       5.02906036      15.51332092      18.50492477      -5.07471012      28.67663542     141.29684687       0.00316033      -0.00156391      -0.00284075       0.00090312       0.02924274       0.14800157     153.97256309      24.66549847
Cl       0.82423623       6.54179391      26.61405328      -0.01694373      -0.02515921       0.12644468       5.85675621      14.44138336       7.82208157      -9.65500822     -10.37862938     130.88091086       0.00275388       0.00192883       0.00073893      -0.00367158       0.01114211       0.13821958     137.93875521      17.43674588
Cl       0.18020942       2.48532641      26.81488269      -0.00744670      -0.02090340       0.15392023      15.69524765      21.98949051      17.71689415      -2.04953647      -2.35760987     180.13553083       0.00145427      -0.01111476       0.00316147       0.00567546      -0.01096923       0.19771571     194.60008203      32.30738043
Cl       2.85036630       5.76365581      23.72316891       0.01462595       0.05774703       0.03985721      12.96606350      16.06991768      25.62080956       8.51730776      51.95367722      37.38122686      -0.00653520       0.00299294      -0.00029192      -0.01625658       0.03758442       0.01856646      40.57972664      32.90572806
F        0.12141119       0.62644493       8.00992071       0.05276495      -0.01834816      -0.12069409       7.65396881       6.15263414       4.99610615      45.67897477     -16.53084138    -113.04303936      -0.00405254       0.00341405      -0.00594692       0.04444060      -0.01795296      -0.11525067     121.47198651      11.01813151
F        2.64561568       4.95638363       7.99811326       0.03819861      -0.00223612      -0.11330350       7.40303087       9.18271255       9.91125393      25.87790511      -2.74792570    -100.49032648       0.00112030       0.00161583      -0.00468233       0.02900892       0.00273204      -0.08998948      89.75706597      15.40649312
F        0.43469086       6.62361113       8.08058840      -0.02500983       0.04811822      -0.12445237       5.69116926       4.84354305       1.13277221     -17.90189886      39.74112826    -111.82212206      -0.00289489       0.00758383      -0.01311029      -0.02714107       0.05296370      -0.12481019     122.97998823       7.55860369
F        2.59052708       8.20427913       8.03590711      -0.04230050      -0.03756449      -0.10341330       5.05330706       7.53671074       8.79192352     -26.33844908     -21.07314753     -97.02969694      -0.00736134      -0.00702912      -0.00249232      -0.03227073      -0.03088503      -0.09805331     101.59470932      12.63470776
F        0.13644022       3.83678478       8.08395337      -0.03508555      -0.03063451      -0.12003691       4.36208153       4.58876228       3.88532090     -29.24629427     -28.71855707    -116.83816029      -0.00562708       0.00524283      -0.00531710      -0.03594642      -0.01943772      -0.11701539     118.34229977       7.42833851
F        1.77669005       6.72527547       5.74290089       0.01764055      -0.02772391      -0.06199111       8.17331505      14.47477055      15.88121986      18.35682245      -8.35847618     -55.22699557      -0.01014523      -0.00044605      -0.00467161       0.00526812       0.00634910      -0.04852960      46.98157840      22.98989355
F        1.92853565       3.62925778       5.77372501      -0.02513646       0.01269078      -0.02496281      13.19554806       6.11117506      17.88123512     -19.71902717       3.78533747     -33.34820713       0.00262249       0.00083099       0.00128460      -0.01350138      -0.00241500      -0.02644077      32.23680779      23.04793957
F        2.65531775       7.82733915      12.45173429       0.08238371      -0.04144778      -0.23858358       6.62365723       3.17715192       5.41567612      74.01296181     -39.59859016    -226.65463231      -0.00158554       0.00187281      -0.00413640       0.06533914      -0.03359891      -0.22593823     234.37834265       9.12670134
F        0.11846448       3.49467946      12.44038065       0.09163997      -0.03732027      -0.23785278       6.91366911       3.36501670       4.22820807      78.26927043     -36.36922088    -230.00029450       0.00225401       0.00249543      -0.00242354       0.07383260      -0.02869721      -0.22990912     240.51229583       8.77495877
F        2.96451014       5.17131443      12.45889259      -0.00989510       0.10038826      -0.23926467       3.08518243       7.31238985       5.23790455      -5.68882325      89.57329753    -233.51165220      -0.00126469      -0.00128589       0.00268932      -0.00731807       0.08111952      -0.22567916     242.85686662       9.50920817
F        0.45610974       0.83819508      12.45297762      -0.00324222       0.09440050      -0.24057184       2.81414437       6.04435015       5.39082479       1.17968218      83.93255828    -234.09527036      -0.00271119       0.00118383       0.00077566      -0.00142089       0.07815386      -0.22945613     242.76063832       8.57406375
F        0.09724784       6.76039409      12.44388861      -0.08485142      -0.04792558      -0.24334231       5.06717014       5.32538509       5.13114166     -73.31497373     -42.16155393    -232.98106133      -0.00373387       0.00237561      -0.00221690      -0.07068528      -0.03660699      -0.23039524     240.97196777       8.96462795
F        4.18127849       8.05988855      10.23930180       0.01248011       0.11380141      -0.22303021       5.88914204      10.06270504      11.64573002       6.25147895      93.71565422    -197.63350456       0.00083328       0.00360244      -0.00527503       0.00272664       0.08821729      -0.19492257     207.67630361      16.47917032
F        1.69661748       3.72705559      10.24951780       0.02144480       0.11856548      -0.22779785       4.96016264      12.25615025      15.39077950      13.34133365      97.74916998    -207.08164378       0.00314020       0.00040799       0.00490400       0.01245894       0.08585162      -0.18685581     210.14108964      20.29020764
F        2.01003198       6.38473578      10.24663950      -0.10472693      -0.03975958      -0.22695777      12.04036045       6.90088701      14.59522343     -85.08400236     -41.22631306    -204.01158089       0.00012964       0.00809856       0.00145132      -0.07461517      -0.02856708      -0.18939322     208.21333825      20.13983784
F        0.13220754       6.34583248      16.83979652      -0.02234164       0.02076101       0.05175473       5.36975479       6.65195274      17.38240814     -10.44958450       5.72789895      21.36630499      -0.00433141       0.00517369       0.00296305      -0.01300640       0.01261774       0.00939132      13.11457156      19.37087645
F        0.43939352       3.64494989      16.87607234      -0.01426164      -0.05001821       0.05301848       2.53677797      16.35602188      23.80832481     -10.65003574     -23.51165317      16.48326054      -0.00060369      -0.00491494       0.00303792      -0.01034510      -0.01811631      -0.00554755      18.51706061      28.99639675
F        2.93931642       8.08202919      16.84993644      -0.00698744      -0.04753977       0.03909305       4.26892996      12.35533905      15.45795631       1.31698278     -33.38646181      19.29879559      -0.00286328       0.00494553      -0.00407039      -0.00074467      -0.02251364      -0.00416423      27.54093919      20.24417396
F        2.57325513       5.30808411      16.82540858       0.03379063       0.03156398       0.04443514       8.47209835      11.61874866      19.70663643      19.04940892      20.79176873      16.88121952       0.00232347       0.00379115      -0.00006701       0.01503954       0.02660458      -0.00083647      26.12935310      24.39514891
F        0.10373442       0.95298281      16.84950897       0.03405741       0.01791953       0.03353253      12.32397938       2.59968424      14.30203152      22.25803527      20.56027610      23.19278152      -0.00670523      -0.00709888      -0.01195538       0.01152191       0.01242138      -0.00632885      27.29335126      19.05746393
F        2.02387813       3.84441542      14.65216573       0.03446859      -0.02065609      -0.10217534       3.11334538       2.84452915      11.48469925      34.18279566     -20.12339617    -112.14627286       0.00490481      -0.00012229      -0.00536060       0.04317574      -0.02131635      -0.12543720     127.79766089      12.23448333
F        4.55293964       8.22625996      14.64400714       0.01274420      -0.00320840      -0.08184758       7.17322159       5.17440701      15.08825397      27.53715574      -9.81757078    -104.26673572      -0.00416668       0.00658723       0.00431816       0.02716295      -0.00498278      -0.11506026     123.96216362      17.48956843
F        1.66237540       6.57543892      14.64324427       0.00648175       0.04846413      -0.10090677       2.26494479       3.68509245      11.44871616       4.12480401      48.11998064    -112.86523515      -0.00108623       0.00049062      -0.00147114       0.00239673       0.04459008      -0.12281204     129.15303866      12.23858582
F        2.45455182       4.86352621      21.06088186      -0.01823374       0.03281729       0.13364381      10.37951469       7.78813553      23.34316063     -11.26692754      28.51027641      93.60335708      -0.00468522       0.00394674       0.00552138      -0.01847872       0.02937521       0.10098735      99.75279022      26.70753692
F        0.19338777       0.59735052      21.18515406       0.03508133      -0.02537443       0.05057326      13.64533901      17.87420845      16.64135170      21.84977670     -14.33519175      68.55958380      -0.00516932       0.00132260      -0.00314140       0.02287214      -0.02867399       0.05227330      68.97034049      27.97529608
F        0.41158970       6.55819439      21.42789865       0.02232848      -0.06422886       0.08936828       7.14893293       8.60387993      10.71019936      19.91988796     -72.10943669      97.81385949       0.00167014      -0.00452427       0.00356262       0.01504290      -0.07922886       0.11323342     133.36900258      15.48684481
F        0.14129028       3.86314849      21.17463375       0.06008808      -0.02773234       0.15440047       9.38350868      10.66330338      12.20063400      71.95147242     -15.75122338     141.35423769       0.00243049       0.00324154       0.00064936       0.07328410       0.00163801       0.15072671     165.96992602      18.72462935
F        2.58669566       8.20544560      21.18656109      -0.05277267      -0.01451118       0.05706158      23.23059845       6.04622507      15.87991619     -30.65385792      -5.58894270      70.48215417      -0.00138499       0.00133465       0.00136410      -0.05107388      -0.00090513       0.05975658      76.70517665      28.78175256
F        1.95106078       6.82595772      19.01842713      -0.04361247       0.06869958       0.13135564      11.92585754       4.66023207      13.25637150     -30.20498223      64.98807107     105.84450109      -0.00253539      -0.00054566       0.00374960      -0.04393592       0.06119065       0.10915595     128.98013210      18.43028015
F        4.38219624       8.03158107      19.13289955       0.00879122       0.08360726       0.13739246      11.32946777       3.32710171      16.22962570       2.51890845      79.03804314     111.73402684      -0.00285902       0.00034761      -0.00099745       0.01009978       0.07681297       0.10165901     128.65935861      20.07055545
Li       6.04860885      13.81306548       5.09175600       0.01482926      -0.00685503       0.07200350       7.98164225      11.34496498      28.27013969      22.99079739       3.58148985      48.92928163      -0.00358855      -0.00047787       0.00784179       0.01790102       0.02239076       0.01407222      31.99365742      31.48992921
Li       1.00712922      13.85054890       5.16348969       0.00584255       0.00389277       0.03195164      17.32439804       4.45134401      27.70306778     -13.13152048       5.56126914      33.07697744       0.00454408      -0.00815663      -0.00462945      -0.00284324      -0.00558939      -0.00654979       8.05300712      32.97588809
Li       3.51505318      15.28079872       5.06460798       0.00523372       0.00627846       0.01206678       6.64663696       5.31495142      34.02766800      -1.29989738      -3.48284136      -2.62452729      -0.00162651       0.00497491      -0.00167025      -0.00560752      -0.00694649      -0.05696028      56.70057880      35.07575631
Li       8.02948217      16.56005081       4.83540646       0.01450060      -0.02364958       0.05594406      14.54776859       6.43457222      29.05055237      17.49580746     -16.89534221      50.51677475       0.00067237      -0.00039030       0.00138543       0.03540350      -0.01706372       0.00333960      38.57555062      33.12062626
Li       5.95977842      10.78131786       5.11229693      -0.01133164      -0.00826710       0.06157465       6.90472555      10.07925034      28.28475380     -14.78191841     -11.05395855      55.38866608       0.00256221      -0.00374440      -0.00142838      -0.01778868      -0.02017187       0.00600970      27.19090893      30.81061213
Li       2.38897797      10.85104873       4.83793959      -0.02231891      -0.00386746       0.06917615      12.00783539      10.27998257      37.16239548     -20.22891910      -2.24846188      48.81489929       0.00071692       0.00169328       0.00056729      -0.03133707       0.00297775      -0.01490571      35.61631462      40.38452414
Li       2.55834543      13.58126812       1.93549910       0.00799624       0.01454039      -0.08927310       6.22056007       2.38724399      15.32083321       0.25042200      10.57582919     -77.70892043       0.00398996       0.00080305      -0.00859873      -0.00202819       0.00910594      -0.06067266      53.07400774      16.70695160
Li       5.83111567      15.13401025       1.88863459      -0.02206774      -0.00935523      -0.07662828      12.41531372       2.18368506       9.56700993     -15.04405678      -6.30770758     -90.72337322       0.00281223      -0.00076237       0.00087389      -0.01815972      -0.00347338      -0.08696897      90.35231217      15.82517533
Li       1.61888963       9.87663192       1.88310239       0.00111042      -0.02226448      -0.08601807       8.39284325       4.95549059       6.77117729      -2.81387637     -23.21640100     -98.19423519       0.00651996       0.00569534       0.00278701      -0.00841621      -0.00919611      -0.09388256      98.94367196      11.86783665
Li       5.23279273      11.18301330       1.90073186      -0.01040442      -0.00059664      -0.08157220      10.71389484       3.07041359      14.40263748     -10.77179852       1.04202590     -92.45282311       0.00129704      -0.00410353       0.00054589       0.00567265       0.00048681      -0.07399129      74.80647289      18.21128630
Li       0.92198948      11.63904076      28.75777869      -0.00751794       0.02148872      -0.19198510       7.21058941      13.19761658       7.84215689       1.95900593      13.52940345    -193.58923439      -0.00511606      -0.00382710      -0.00221145      -0.01263566       0.00377817      -0.18725911     185.35647004      16.96081094
Li       4.18289692      13.07770398      28.53706554      -0.02302120       0.02413448      -0.20482025      10.76050949       7.77511597       7.92318392     -14.57254723      30.59752412    -212.11547062      -0.00583896      -0.00650874      -0.00111258      -0.01637118       0.03461305      -0.21704346     220.06379577      15.46020169
Li       1.78005370      15.87897932      28.69196205      -0.00787709      -0.00849428      -0.18608508       5.22555494       7.55882120       9.93520069      -9.16114719      -7.60419942    -188.38249847       0.00453562      -0.00078702      -0.00314723       0.00296909      -0.01502703      -0.19560787     192.99308239      13.53330762
Li       5.32823560      16.74392059      28.51616523       0.01596059      -0.01386321      -0.18691802      10.61723232       7.33939409       6.40199900       8.37417408      -0.44614455    -202.43005826       0.00422413      -0.00926386       0.01188666       0.00699747      -0.01259635      -0.18190163     193.83678249      14.40756464
Li       3.80155860       9.28508598      28.61974109       0.01384983      -0.02357187      -0.16216514       3.79421496      11.79136562      10.05885983      11.43476676     -13.09465306    -188.62944733      -0.00286103      -0.00672673       0.01102979       0.00404365      -0.03117830      -0.19035158     202.97785609      15.95659837
Li       3.08455761      11.28393593      25.54157128      -0.01413207       0.01517887      -0.16743200       8.72595978      14.92956924       9.47039795     -17.43265032      21.72702967    -167.49055709       0.00196435      -0.00135278       0.00757245      -0.01225145       0.00714034      -0.14486986     153.33910113      19.71605562
Li       6.66561698      13.06462617      26.96031541      -0.01427794       0.04326783      -0.12765737       8.13836098      10.38766479       9.59457207     -22.63824370      32.80926781    -120.62510625       0.00145402       0.00048667      -0.01257146      -0.03506774       0.04267893      -0.14759386     146.09953545      16.31540108
Li       0.20520707      14.01431504      26.96022897       0.02256317       0.00857256      -0.11463500       3.71227002      14.46021271       8.40805340      16.75031163      18.49923417    -110.47841507       0.01071882      -0.00932108      -0.00611036       0.03271620       0.03127426      -0.13003460     132.24629906      17.13400310
Li       3.65778527      15.25837290      25.66763299      -0.00371807      -0.00880221      -0.15827169       4.77031994       2.37639737      31.22109985     -16.92221649      -3.30532461    -154.44230782       0.00884328      -0.00293860       0.00597508      -0.00291811      -0.00339592      -0.09788628     104.52617633      31.67270580
Li       7.51849634      16.72395351      25.60380507      -0.00048137      -0.00985564      -0.17824130       7.12507772       8.96027756      12.63633537      -3.80394168      -7.68272800    -170.09763539       0.00046613       0.00326415       0.00501736       0.00063471      -0.00368591      -0.14424592     149.42509331      17.05081459
Ga       1.02654721      16.67050861       6.86597411      -0.03177176       0.03912115       0.16986817      15.62809563      13.24387741      30.94872475     -49.79537387      60.79197994     147.00623142       0.00253020      -0.01320688       0.00392975      -0.06372706       0.04720081       0.11099862     139.65262775      37.11416476
Ga       6.02511150      16.73580000       6.86589567       0.03124618       0.00795984       0.22406498      17.53401947      10.61344910      48.27818680      57.40422401      17.52765781     177.49529199       0.00093484      -0.00302560       0.00047058       0.07118560       0.03167511       0.10735130     132.52470284      52.44874127
Ga       3.57863255      12.43770587       6.93273864       0.02653155      -0.00877726       0.22900684      10.16193390      17.26575470      31.05599976      18.08728004     -35.33473383     194.06267764      -0.00499250       0.00030735       0.00733400       0.01163701      -0.05392376       0.15697539     160.03155781      36.95735796
Ga       3.55868575       9.47943126       9.04288715       0.01040336      -0.00021122       0.45359904       1.76623321       5.78150654      25.16952515       4.21696175     -11.27061194     425.53506635       0.00564563       0.00798911      -0.00255066       0.01247107      -0.00036021       0.41489083     417.58076506      25.88533164
Ga       6.09793230      13.83276128       9.06696386       0.02287666      -0.00797622       0.48413610       5.04644966       7.89631796      22.96797371      20.82746323      -0.62942565     444.41634738      -0.00203858      -0.01395325       0.00126290       0.01466543      -0.02614679       0.43674746     435.97535293      24.80617479
Ga       1.03672248      13.81616608       9.07751200      -0.02661167      -0.00217894       0.49590579       5.50185299       1.19737232      27.95612907     -23.92997753     -13.86402870     445.78319416      -0.00836049       0.01242575       0.00204264      -0.03435397      -0.00084976       0.42821974     427.17539809      28.51752513
Ga       3.56802686      15.26767116      11.25076758       0.00363099       0.00619415       0.77955025       0.78690749       2.03874254      41.28981400       6.12262217       1.42813409     720.40251136      -0.00240636       0.00240958       0.00526501       0.00391435       0.00240307       0.67396611     668.73097174      41.34760495
Ga       8.59892701      15.27386665      11.26742963       0.00746878       0.00789622       0.77153182       2.74747372       2.98933387      35.62626648      -1.01715313      14.72121767     710.86465171       0.00518232      -0.00923371       0.01147097       0.00084353       0.00094895       0.67671120     665.33230440      35.85687650
Ga       1.04719024      10.90759103      11.26098506       0.00068556      -0.01660586       0.76273674       2.25409126       3.55979085      36.15857697       2.63468877      -9.29495971     709.05111541       0.00130578      -0.00232419       0.00610465       0.00299316      -0.00672853       0.66973460     663.64671023      36.40323786
Ga       6.06845963      10.94343156      11.25877460      -0.00719174      -0.00300258       0.75236917       3.09278560       1.48226678      36.67428207      -7.44108136      -2.69667247     711.24336635       0.00217585      -0.00230255      -0.00619032      -0.00112955      -0.00485796       0.65749532     663.69879052      36.83429656
Ga       1.08874212      16.74022151      13.45817230       0.02038408       0.00640417       0.52390015       7.96821547       1.75438130      15.38075352       6.05096429      -1.00096168     537.00824984       0.00442560       0.00497155       0.00033257      -0.00142709       0.00314874       0.54409277     543.79475146      17.41085553
Ga       6.08793872      16.68927311      13.46052189      -0.02222168      -0.01456214       0.52630234       3.92424178       6.18927670      14.90529823      -9.34117368      -4.61521043     535.18492874      -0.00811064      -0.00262341       0.00519090      -0.01130100       0.00114113       0.54696417     541.79574218      16.60947726
Ga       3.54606789      12.37758863      13.45455777      -0.01972673       0.01668204       0.52434289       4.26657867       5.38705206      16.16135788       3.13820986       8.37942224     534.85126457      -0.01769730       0.00199554       0.00424673      -0.00933041       0.00213994       0.54766887     543.48656648      17.56170584
Ga       6.05424550      13.77459641      15.66697605      -0.00487220       0.01884080       0.07880986       4.71845961       4.43860769      51.97114563      -3.51192166       8.39528444     161.15094171       0.00148078       0.00511934      -0.00475562       0.00508636       0.01381183       0.21864167     223.59541312      52.37332410
Ga       1.04480368      13.86960022      15.66298438       0.02041789      -0.00535992       0.07729524       5.33162498       3.26080227      51.89283371       9.85131762      -1.03238275     162.50302366       0.00377123      -0.00195325      -0.00837301       0.00914633      -0.00695067       0.21708676     225.57919628      52.26782229
Ga       3.57720844       9.48605584      15.64196389       0.00443341      -0.00392404       0.02179495       0.32583085       0.84701759      56.29696655      -0.64030973      -1.31244826     102.67451414       0.00498716      -0.00387761      -0.00901993       0.00471185      -0.00630733       0.16699155     176.02846482      56.30428090
Ga       3.57861627      15.26815357      17.85990756      -0.00189619       0.01299347      -0.26603359       1.06216502       1.71937644      42.84605789       0.57319090       0.72707795    -204.37567717      -0.00076948       0.01380829      -0.00199585       0.00007525       0.01669402      -0.16479102     162.82293567      42.89369565
Ga       8.50183956      15.27408645      17.85174217       0.08032666      -0.02981489      -0.22449058      10.11462879      15.89715672      41.32652283      74.50361081      -2.73016271    -148.59897850       0.00276131      -0.00875902      -0.00478488       0.08181804       0.00746593      -0.12488079     144.69361824      45.41923377
Ga       1.12230157      11.02070166      17.86411119      -0.05808336      -0.05725576      -0.21814032      17.66012383       9.11853218      39.54456329     -34.67320135     -63.84873032    -152.70702868      -0.00663517      -0.00337922       0.00280524      -0.02828298      -0.08095859      -0.12215748     148.67033234      44.25833355
Ga       6.13077132      10.85006804      17.86039216      -0.02826046       0.08693523      -0.21909285      12.83848572      15.57691669      40.79917908     -39.12480497      66.48022402    -152.42983131      -0.00457444       0.00877818       0.00379748      -0.06204068       0.06808485      -0.12118757     149.80291242      45.51966677
Ga       3.53303383      12.58600171      20.26431550      -0.01688624       0.01550334      -0.32498261      19.37435532      10.87113190      15.82750130     -23.55681320       9.53238001    -294.54743633       0.00459409      -0.00095170      -0.00857872      -0.01726273       0.00283146      -0.29406750     286.34922103      27.27740732
Ga       1.25803410      16.66068124      20.24404396       0.01494503      -0.00662997      -0.31336963       6.19501066      25.08466148      16.95798302       8.96232229       2.04640749    -298.46460001       0.00061977      -0.00036814       0.00559837       0.00280608       0.00144608      -0.28505805     290.67030435      30.90617393
Ga       5.95025948      16.58740181      20.24037348      -0.00127354      -0.01847311      -0.33586025      19.28722572      13.57350731      18.63536835      10.84886713     -22.69857441    -309.05156457      -0.00159804       0.00313435      -0.00048376       0.01510713      -0.00818860      -0.30086595     301.05934958      30.05851178
Ga       6.17046621      13.77455101      22.50526159      -0.04876263       0.04188686      -0.24055579      10.87631130       4.17725849      47.03451538     -46.29905484      40.92505070    -202.13037581      -0.00811460      -0.00290970       0.00262888      -0.04049348       0.03879594      -0.16122946     172.15489498      48.45605507
Ga       0.99795711      13.82910908      22.52854228       0.05125402       0.00796911      -0.23011452       9.33713055      14.37386227      54.03472900      59.92233261      21.11890212    -181.90243308      -0.00357147      -0.00456694      -0.00253644       0.05537600       0.00205896      -0.12921306     139.87734922      56.68811041
Ga       3.58685559       9.49508282      20.26844956       0.00964520       0.01003727      -0.35825962       1.76736689       4.24111366      25.06456184      -1.30660506      -2.89756361    -323.54019619       0.00958809       0.00766537       0.00556846       0.00707270      -0.00097336      -0.29169852     297.40311404      25.48220734
Cl       4.75940908      13.28762981       2.96239604      -0.01227231      -0.03425498       0.01086112      12.10074997       5.76024914      16.20656204      -3.22511634     -33.69040698      -7.55335886       0.00831835      -0.00255572       0.00898001       0.00628004      -0.03868525       0.00395632      36.53402670      21.03000887
Cl       8.20828507      14.56207139       2.82746764       0.00231854      -0.01089599       0.05418992       8.52968121       3.52075768      18.72253227      13.10939003      -2.04115456      56.26884419       0.00036967      -0.00499713      -0.00627266       0.02116513      -0.00916805       0.07774521      86.65362202      20.87305466
Cl       1.91833157      15.61134446       3.02196289       0.00796064       0.01521230       0.03064071      10.51190281      11.87948227      16.97710800      11.88525172      19.94147905       9.12616417       0.00167801       0.00359237       0.00050880       0.00178799       0.04323709       0.00540428      39.94598408      23.23455177
Cl       5.17912419      17.06455024       3.03588666      -0.01849209       0.02589712       0.00406282      11.77179432       5.87494612      25.29451370     -14.24205557      20.90764770       5.95624711       0.00039404       0.00360047       0.00902826       0.00598681       0.01653879       0.05147199      44.72303005      28.51144607
Cl       3.74100301       9.55546162       3.09591592       0.00116368       0.01970837      -0.02380645       8.72387409      13.69294071      25.47502899     -11.24391606      -1.08931697     -32.80113086       0.00981108       0.00678527       0.00416390       0.00071587      -0.01262451      -0.01626750      29.61257352      30.20893422
Cl       1.06483418      12.01986855       2.99804574       0.00266715      -0.01811015       0.00044572       4.41374826       2.47947145      19.96891785      -4.62444604     -22.36285623      -5.33395226       0.00139060       0.00258407       0.00408120      -0.00497213      -0.02010535       0.01060343      24.45063593      20.60064641
Cl       6.55057434      12.78076801      29.40631615       0.00962033       0.00970420       0.20195195      23.71557045       5.42670202      30.52186584      -7.31695547       3.38526308     179.78990705      -0.00220884       0.00927359       0.00511950      -0.04851018       0.00556589       0.16829440     169.65732850      39.03154712
Cl       0.43601122      13.94824930      29.39977507      -0.01457784      -0.02446464       0.18680665      17.39286232       7.82648373      25.26975060       1.26467224     -13.78869284     168.03195254      -0.00263657      -0.00147630       0.00614537       0.02456297      -0.00629887       0.16224366     158.52365217      31.65952941
Cl       3.83851177      15.17827296       0.05784929       0.00120483      -0.00209615       0.14464611       1.92826045       6.90318680      10.05634403      -1.43486120      -2.83800191     137.00773784       0.00066819      -0.00565479       0.00362277      -0.00372134      -0.01792301       0.15019585     147.15109574      12.34917939
Cl       7.30567424      16.47995061       0.18747431       0.00036849       0.04540336       0.11142442       5.02884197      15.51322842      18.50484085      -5.07407123      28.68030646     141.29648924       0.00316033      -0.00156391      -0.00284075       0.00090350       0.02924603       0.14800103     153.97268679      24.66533281
Cl       3.08359386      11.39981035       0.18669723       0.01561524      -0.03360984       0.16278625       5.66774797      12.49719143       3.75212717      15.18760120     -35.70882284     170.00183833      -0.00114283      -0.00977850      -0.00173885       0.02073237      -0.06620298       0.16928868     181.41847297      14.22608938
Cl       2.52271261      13.45986622      26.68438112      -0.00370727      -0.00174670       0.14352062       6.80015469      15.80176830      16.53522491      -2.06035325     -25.17321836     163.21873884       0.00219587      -0.00033850       0.00283136       0.00719954      -0.04534274       0.18200529     184.80723883      23.86109067
Cl       5.83623623      15.22283256      26.61405328      -0.01694270      -0.02516163       0.12644537       5.85691452      14.44133949       7.82189226      -9.65367107     -10.38099331     130.88154416       0.00275388       0.00192883       0.00073893      -0.00367014       0.01113961       0.13822025     137.93918896      17.43667779
Cl       2.73404896      17.23399960      26.75233570       0.00693859      -0.00732552       0.15490064      19.21858406       4.09823847      13.29819870     -18.77682833      -1.23682572     163.62957245       0.00842915      -0.00849345       0.00485988      -0.03181823      -0.01345998       0.17560084     175.49072180      23.72744446
Cl       1.53467515       9.96113081      26.88195183       0.00424784      -0.00336595       0.17292774      17.89460182      16.99723816       9.40563202       4.54111747      -5.09863726     183.55947566      -0.00013193      -0.00069571       0.00314440       0.00364393       0.00843568       0.18408076     181.20597609      26.41190627
Cl       5.19220942      11.16636506      26.81488269      -0.00744573      -0.02090260       0.15392116      15.69541550      21.98969650      17.71672630      -2.04881236      -2.35681871     180.13622000       0.00145427      -0.01111476       0.00316147       0.00567629      -0.01096838       0.19771650     194.60089049      32.30751013
Cl       0.99620677      11.99244081      23.71633536       0.00105346      -0.05472001       0.05333723       6.74868631      35.50474930      31.04286385      11.63904278     -28.62884483      60.60822930      -0.00158442      -0.00131704      -0.00641291       0.00639222       0.01914118       0.01754573      32.49895355      47.64232767
Cl       4.54764908      13.37509579      23.89706255      -0.01073372      -0.01661588       0.10366886      30.70305634       4.77778816      45.27339554     -11.42243496     -10.56793613     101.12935351       0.00983118      -0.00071593      -0.00371947       0.00032738      -0.00773818       0.04899517      54.02284220      54.91070271
Cl       7.86236630      14.44469446      23.72316891       0.01462795       0.05774661       0.03985894      12.96615314      16.06997681      25.62109184       8.51900277      51.95339596      37.38245434      -0.00653520       0.00299294      -0.00029192      -0.01625477       0.03758461       0.01856744      40.57991047      32.90601205
Cl       1.40485839      15.44372523      23.93553609       0.03575458       0.02841779       0.10748955       7.49401665      23.71614647      47.78557968      41.36366722      17.10538849     100.36418058      -0.00153318      -0.00648257       0.00149627       0.04239280       0.00153811       0.04398453      61.63663898      53.87093385
Cl       4.85779710      17.20105827      23.92207264       0.00298743      -0.01096358       0.06564821      14.28694439      20.57213020      36.89668655      -4.43633690      -3.64006131      79.27810724       0.00029700       0.00300032       0.00141969      -0.00132959      -0.00215195       0.04389599      42.81854438      44.59478444
Cl       3.62583161       9.48352697      24.07998303       0.02571788      -0.00763327       0.21564290       5.02295780       3.51788044      36.53607559      19.36207134       2.70723428     179.66943673       0.00111753      -0.00629876       0.00247975       0.02406396      -0.00622225       0.22020712     218.93321390      37.04713764
F        5.13341119       9.30748358       8.00992071       0.05276856      -0.01834580      -0.12069529       7.65362787       6.15250492       4.99642897      45.68300740     -16.52817000    -113.04414763      -0.00405254       0.00341405      -0.00594692       0.04444426      -0.01794982      -0.11525186     121.47396618      11.01796891
F        0.14167285       9.33813989       8.05282227       0.04238720      -0.00950953      -0.12859979       6.93318081       2.12012005       3.23432755      36.59668247     -11.00729081    -122.96051505      -0.00492134      -0.00187018      -0.00066462       0.03306013      -0.01529087      -0.12092417     126.82691493       7.93881476
F        7.65761568      13.63742228       7.99811326       0.03819960      -0.00223821      -0.11330578       7.40306568       9.18235207       9.91121578      25.87882339      -2.74998951    -100.49285781       0.00112030       0.00161583      -0.00468233       0.02900992       0.00272920      -0.08999236      89.76007863      15.40627045
F        2.67507285      13.65253797       8.15374066       0.05136894      -0.00099583      -0.12019918       2.72319722       7.40038538       2.50415897      45.91523894      -5.45769054    -119.47662383       0.00405818       0.00119511      -0.00382418       0.05090766       0.00129991      -0.12586518     130.72448294       8.27359166
F        0.36890656      15.28568189       8.11047677      -0.00845539       0.03314310      -0.11603534       5.16304302       6.19805717       2.51606107      -1.18036175      30.36761449    -119.54129810       0.00038526      -0.00214277       0.00740122       0.00414400       0.03525940      -0.11194963     125.13063511       8.45005853
F        5.44669086      15.30464978       8.08058840      -0.02501023       0.04812225      -0.12445377       5.69118071       4.84379244       1.13239419     -17.90237942      39.74427240    -111.82285780      -0.00289489       0.00758383      -0.01311029      -0.02714168       0.05296651      -0.12481088     122.98177213       7.55871548
F        2.92510269      10.96609159       8.06508886      -0.01838345       0.05132325      -0.11474736       3.58121657       5.57102108       9.60792637     -12.77914806      40.08992714    -117.19456197      -0.00155463       0.00222504       0.00339819      -0.01723536       0.04243023      -0.10707577     118.60370329      11.66934605
F        2.56747995      16.87284426       8.10013111      -0.02516564      -0.04494034      -0.11035109       6.04637098       6.00450420       3.71485233     -26.76261419     -37.05959213    -107.56937543       0.00003404      -0.00271409      -0.00648767      -0.02885358      -0.04648787      -0.12024264     125.26304964       9.29584857
F        7.60252708      16.88531778       8.03590711      -0.04229527      -0.03755343      -0.10340761       5.05329370       7.53674316       8.79181194     -26.33322111     -21.06173604     -97.02341610      -0.00736134      -0.00702912      -0.00249232      -0.03226545      -0.03087271      -0.09804650     101.58411684      12.63464411
F        0.09420931      12.56898548       7.98708437      -0.03160046      -0.03413588      -0.08293118       7.32738304       9.02904701       7.55727291     -21.73063373     -20.92941566     -76.18068177       0.00097916      -0.00083589       0.00050216      -0.01988021      -0.02120617      -0.06454774      71.28499922      13.86818683
F        5.14844022      12.51782343       8.08395337      -0.03508440      -0.03063384      -0.12003599       4.36237717       4.58853340       3.88538504     -29.24471149     -28.71788465    -116.83721966      -0.00562708       0.00524283      -0.00531710      -0.03594474      -0.01943783      -0.11701442     118.34097676       7.42840429
F        1.91227211      15.25189329       5.99985225      -0.01023673      -0.00036938      -0.02228791       4.03930807       9.89164925      27.99289513     -14.71081157       2.13941560     -36.82861773      -0.00213595       0.00050312       0.01386596      -0.02011533       0.01162094       0.00625550      22.46737920      29.96269201
F        6.78869005      15.40631412       5.74290089       0.01763972      -0.02771957      -0.06198843       8.17316246      14.47472954      15.88151073      18.35647541      -8.35429268     -55.22424165      -0.01014523      -0.00044605      -0.00467161       0.00526828       0.00635281      -0.04852710      46.97983388      22.99001442
F        4.25326775      11.14314172       5.74854973       0.02465659      -0.04698303      -0.06317239      12.24238777      18.76112938      20.36525345       8.35643260     -20.92275169     -50.92626863       0.00110671      -0.00567334      -0.00424727       0.00828479      -0.01763162      -0.03142253      30.54537689      30.27539565
F        1.83902239       9.28893255       5.71743876       0.04167863       0.07515146      -0.04849667       9.99894524      17.85666656      19.90547562      30.48363157      49.90767002     -45.39794712       0.00528099       0.00332337       0.00532712       0.02593067       0.03847621      -0.01506152      45.58319959      28.54938539
F        4.34785727      13.84098430       5.93029231      -0.01772327       0.04294772      -0.03118324       6.49270773      11.81970406      27.07306290      -5.07715704      20.33884673     -27.96442145      -0.00661542       0.00413665       0.00190562      -0.00951139       0.01473070      -0.00057926      11.26033597      30.24584918
F        4.39987306      16.69363307       5.91746059      -0.05596075      -0.00511627      -0.03229116      11.38141537       5.59447575      26.31807137     -39.79802641       3.10227389     -31.97975788      -0.00038009      -0.00126952       0.00335044      -0.02533443       0.01046597       0.00101308      27.67497176      29.21430566
F        6.94053565      12.31029643       5.77372501      -0.02513401       0.01269411      -0.02496231      13.19571877       6.11128235      17.88104820     -19.71650142       3.78848464     -33.34725531       0.00262249       0.00083099       0.00128460      -0.01349907      -0.00241220      -0.02643982      32.23455355      23.04792074
F        2.02130817      12.41792638       5.87565346      -0.03350906      -0.05002900      -0.08421162      13.26745701       3.25401640      23.92710876     -18.53763156     -55.34084089     -74.43492108       0.00184547       0.00892547       0.00161032      -0.00392666      -0.04671525      -0.04052365      70.03198294      27.55214278
F        2.66149329      16.52059141      12.44602062       0.08725129      -0.04700719      -0.24344999       6.05614138       2.69463825       5.17267704      74.42927188     -40.49493397    -234.35058965       0.00310521      -0.00330241      -0.00108696       0.07205600      -0.04021141      -0.23079604     242.65767484       8.40800282
F        7.66731775      16.50837780      12.45173429       0.08238105      -0.04143967      -0.23858143       6.62385941       3.17663503       5.41575861      74.00987913     -39.59127183    -226.65206931      -0.00158554       0.00187281      -0.00413640       0.06533632      -0.03359178      -0.22593583     234.37418723       9.12671709
F        0.13042006      12.15720380      12.45051050       0.09723128      -0.04146936      -0.24267647       7.25495768       2.71636701       4.55590439      86.50410331     -37.52122012    -232.76821829      -0.00128605      -0.00092780      -0.00275321       0.07987409      -0.03525553      -0.23160559     245.23208029       8.98717561
F        5.13046448      12.17571811      12.44038065       0.09163968      -0.03732119      -0.23785031       6.91350937       3.36506701       4.22799873      78.26934493     -36.36975173    -229.99836853       0.00225401       0.00249543      -0.00242354       0.07383224      -0.02869751      -0.22990716     240.51037376       8.77475134
F        2.95063316      13.85078416      12.44557154       0.00236426       0.09773498      -0.24798658       2.84219122       6.65012074       5.38011551      -0.25397369      84.74756082    -237.30830806       0.00453222       0.00227097      -0.00205420       0.00360588       0.07966258      -0.23444118     244.93678343       9.01375614
F        7.97651014      13.85235308      12.45889259      -0.00989266       0.10038215      -0.23926304       3.08484721       7.31242990       5.23838234      -5.68638877      89.56698503    -233.50911901      -0.00126469      -0.00128589       0.00268932      -0.00731562       0.08111361      -0.22567624     242.85205445       9.50939340
F        0.45337855       9.48395911      12.45199865      -0.00661462       0.10010661      -0.24899042       2.22583652       6.80433464       4.43594217      -5.49821978      88.35940860    -239.67365364       0.00029067       0.00088565      -0.00395873      -0.00689537       0.08168429      -0.24032538     249.89848465       8.42204851
F        5.46810974       9.51923373      12.45297762      -0.00324190       0.09440548      -0.24057472       2.81392050       6.04470778       5.39090633       1.17977345      83.93690569    -234.09761356      -0.00271119       0.00118383       0.00077566      -0.00142044       0.07815784      -0.22945884     242.76447277       8.57429366
F        5.10924784      15.44143274      12.44388861      -0.08484706      -0.04792102      -0.24334027       5.06750345       5.32566214       5.13142586     -73.31029476     -42.15635901    -232.97845735      -0.00373387       0.00237561      -0.00221690      -0.07067988      -0.03660172      -0.23039249     240.96701098       8.96514360
F        0.11249544      15.47016507      12.44864907      -0.08758529      -0.05768491      -0.24174210       6.19525337       5.09146738       4.47277832     -75.39894133     -49.75393467    -235.58014835      -0.00329329      -0.00021306      -0.00023601      -0.07007141      -0.04692004      -0.23229735     245.95390791       9.18204500
F        2.58936650      11.10584182      12.44714287      -0.08231986      -0.04378833      -0.24298698       5.18157101       4.98578548       5.53093529     -72.66692847     -41.10406090    -235.63680195      -0.00184717       0.00420702       0.00047229      -0.06778055      -0.03298441      -0.23104136     243.57541584       9.07182342
F        4.55277004      14.00365629      10.25523621       0.09091428      -0.07025664      -0.22159252       7.90650654      10.29981804      14.31732464      79.87917723     -54.87624572    -201.92136144      -0.00136630      -0.00074427       0.00417276       0.07113224      -0.04485159      -0.18341921     205.89376190      19.32834401
F        2.02657047       9.65241936      10.24944054       0.08929238      -0.06689945      -0.22644523       7.19299603       8.36287117      11.33864784      75.56701139     -50.90312464    -205.60939252       0.00143036      -0.00459308      -0.00134930       0.07270533      -0.04894409      -0.19867954     214.44429826      15.81903097
F        4.18197441      16.73890061      10.24215317       0.01428600       0.11257923      -0.22994074       6.63593817       9.83902836      11.98039436       5.86999273      94.99660621    -208.10973091       0.00266076       0.00119735      -0.00136750       0.00373768       0.08659220      -0.20008227     216.28915826      16.86333311
F        9.19327849      16.74092720      10.23930180       0.01248096       0.11381339      -0.22303747       5.88932657      10.06278992      11.64597988       6.25268222      93.72740193    -197.64032556       0.00083328       0.00360244      -0.00527503       0.00272762       0.08822851      -0.19492935     207.68707553      16.47946467
F        1.64344703      12.37992887      10.24369667       0.01443781       0.11540347      -0.22493365       8.18110943      12.58749294      13.85995293       4.27361878      92.97058557    -202.33946358       0.00379178       0.00169144       0.00047613       0.00482203       0.08170792      -0.18937314     206.02534748      20.43217622
F        6.70861748      12.40809424      10.24951780       0.02144690       0.11856239      -0.22779647       4.96036816      12.25583839      15.39104176      13.34306032      97.74684168    -207.07988544       0.00314020       0.00040799       0.00490400       0.01245997       0.08584884      -0.18685368     210.13806128      20.29026844
F        1.96779345      15.05861500      10.27954738      -0.11261027      -0.04721310      -0.23709047      11.05983734       7.15504885      14.69337940     -92.16599055     -39.45210912    -214.24632739      -0.00277966      -0.00213532       0.00193744      -0.08410444      -0.03786060      -0.19858666     219.31696276      19.73347725
F        7.02203198      15.06577443      10.24663950      -0.10472658      -0.03975774      -0.22695643      12.04044724       6.90092754      14.59509087     -85.08376394     -41.22462923    -204.01034782       0.00012964       0.00809856       0.00145132      -0.07461479      -0.02856532      -0.18939200     208.21177369      20.13980755
F        4.49548042      10.71846349      10.24211794      -0.10966624      -0.04967663      -0.22537485      11.43829727       4.62507010      10.69524097     -85.48657814     -40.73256249    -201.17506600      -0.00648207      -0.00446813      -0.00596364      -0.08276676      -0.04473069      -0.19802962     210.54635675      16.32832194
F        5.14420754      15.02687113      16.83979652      -0.02233699       0.02076344       0.05175249       5.36961222       6.65243578      17.38190651     -10.44581451       5.72984541      21.36496574      -0.00433141       0.00517369       0.00296305      -0.01300350       0.01262038       0.00939107      13.11402982      19.37055268
F        0.09247897      15.12582395      16.86719943      -0.03580210       0.03710064       0.05336630      14.06260967       8.75060368      24.15761948     -17.00585018      21.59831845      17.56237342      -0.00153185       0.00197774       0.00208605      -0.00908583       0.01697557      -0.00688416      19.03843969      29.29028225
F        2.67984934      10.74290426      16.84960193      -0.03592224       0.03056604       0.04285099       8.37590885       9.21951485      14.73545361     -24.21871064      14.71805256      23.41571714       0.00182722       0.00259312      -0.00330492      -0.01837176       0.01456649       0.00165103      23.99837125      19.29478935
F        5.45139352      12.32598854      16.87607234      -0.01426303      -0.05002438       0.05302204       2.53690290      16.35627174      23.80822945     -10.65114774     -23.51741992      16.48682564      -0.00060369      -0.00491494       0.00303792      -0.01034623      -0.01812152      -0.00554356      18.51952051      28.99647032
F        0.46343087      12.44813891      16.82939255       0.00635374      -0.03501864       0.03910509       7.49718285      12.26015186      19.71570206       8.96068048     -25.72745463      15.39351453      -0.00238130       0.00491242      -0.00383403       0.01212198      -0.01763709      -0.00537585      26.85521813      24.39729456
F        7.95131642      16.76306784      16.84993644      -0.00698476      -0.04752827       0.03908630       4.26919270      12.35479832      15.45778656       1.31970969     -33.37570131      19.29228006      -0.00286328       0.00494553      -0.00407039      -0.00074217      -0.02250317      -0.00417049      27.53071484      20.24376974
F        3.00666121      16.74798011      16.84346345      -0.00013146      -0.02679367       0.05164727       4.53892708       7.41928101      17.30767441       0.48406301     -12.88970017      21.37635483       0.00366936      -0.00182222       0.00295783       0.00129384      -0.01333445       0.00908086      13.25390626      19.37016219
F        7.58525513      13.98912276      16.82540858       0.03379048       0.03156276       0.04443546       8.47200775      11.61873436      19.70678711      19.04947877      20.79075918      16.88161347       0.00232347       0.00379115      -0.00006701       0.01503987       0.02660374      -0.00083620      26.12877235      24.39523235
F        2.58696696      14.03591442      16.83840578       0.01433902       0.00497398       0.04353069       7.63225079       3.80913210      17.06894112       8.59979363       4.92464498      20.71077492      -0.00653274      -0.00207957      -0.00426213       0.00259861      -0.00045922       0.00271011      11.60255220      19.08165324
F        5.11573442       9.63402146      16.84950897       0.03405610       0.01791939       0.03353173      12.32418537       2.59970188      14.30234814      22.25638543      20.56006003      23.19124670      -0.00670523      -0.00709888      -0.01195538       0.01152050       0.01242059      -0.00633043      27.29151893      19.05783716
F        0.17629820       9.69646287      16.88603759       0.04640405       0.01321812       0.05735043      14.68718433       8.75956821      24.55364037      23.89643389       2.70048345      20.86603132       0.00121665       0.00202577       0.00181058       0.01430381       0.00021586      -0.00369747      14.31391441      29.92197644
F        7.03587813      12.52545407      14.65216573       0.03447136      -0.02066353      -0.10217705       3.11355567       2.84435058      11.48504162      34.18597985     -20.13128261    -112.14841863       0.00490481      -0.00012229      -0.00536060       0.04317892      -0.02132404      -0.12543927     127.80183367      12.23481672
F        2.01619258      12.58764893      14.64447842       0.03610135      -0.02393126      -0.10537674       2.95657110       2.40917969      11.55402851      40.44576684     -28.56307361    -119.86594209      -0.00216944       0.00693762       0.00109500       0.03581916      -0.01991464      -0.12790346     137.13052279      12.16721144
F        9.56493964      16.90729861      14.64400714       0.01274285      -0.00320351      -0.08184587       7.17335081       5.17452478      15.08841896      27.53626516      -9.81294024    -104.26537413      -0.00416668       0.00658723       0.00431816       0.02716217      -0.00497799      -0.11505897     123.96027720      17.48979861
F        4.57192510      16.89044506      14.66677303       0.04305296      -0.01980276      -0.11568165       1.66329694       3.51208568      10.55699062      43.73843269     -23.21563576    -123.18463402       0.00128499       0.00206701      -0.00404444       0.04438016      -0.02353822      -0.13829105     143.30029231      11.24950459
F        6.67437540      15.25647757      14.64324427       0.00647978       0.04847224      -0.10090943       2.26484036       3.68436265      11.44853210       4.12314812      48.12777674    -112.86781305      -0.00108623       0.00049062      -0.00147114       0.00239486       0.04459832      -0.12281494     129.15852657      12.23817459
F        1.67896602      15.31798863      14.65341290      -0.00401248       0.04823587      -0.11375825       2.74061203       2.46830940      10.69991112      -4.16688009      52.16653794    -126.17410275       0.00013815      -0.00184664       0.00074117      -0.00170055       0.05103214      -0.13697655     147.53208666      11.31775612
F        4.17927329      10.95563667      14.63892519      -0.00457092       0.01826397      -0.08522277       3.94192624       7.90957642      15.42649937     -10.11709463      31.46739472    -105.88350858       0.00011613      -0.00392846       0.00213135      -0.01055669       0.03205281      -0.11957605     127.36267935      17.77855631
F        4.48337038      13.59688279      14.65476576      -0.03904308      -0.02576642      -0.11406523       3.60452032       1.86167073      10.68282890     -39.63097953     -26.11399625    -120.06892710      -0.00155046      -0.00104573      -0.00548019      -0.04286758      -0.02567122      -0.13699356     140.03315911      11.42721392
F        2.00018726       9.26670978      14.64272592      -0.01443151      -0.01110353      -0.08278817       6.98914719       5.32695293      14.95794964     -22.65993953     -21.10147300    -102.63138768       0.00306511       0.00091354       0.00185693      -0.02295463      -0.02229956      -0.11601835     122.92459687      17.34833892
F        7.46655182      13.54456486      21.06088186      -0.01823241       0.03281596       0.13364379      10.37949657       7.78827572      23.34327507     -11.26519715      28.50896138      93.60260271      -0.00468522       0.00394674       0.00552138      -0.01847661       0.02937363       0.10098556      99.75038264      26.70767078
F        2.59543859      13.74886399      21.38477300      -0.06971032       0.00233583       0.08581284      12.45566082       6.31250954      11.40622330     -82.09262076      11.51825655      95.86975900      -0.00077958       0.00141578       0.00258898      -0.07935833       0.01621629       0.10986303     133.79610178      18.03034090
F        5.20538777       9.27838917      21.18515406       0.03508116      -0.02536678       0.05057977      13.64554977      17.87405205      16.64123917      21.84944515     -14.32782313      68.56605463      -0.00516932       0.00132260      -0.00314140       0.02287227      -0.02866632       0.05228025      68.97264227      27.97523202
F        0.13478346       9.33142962      21.14518528      -0.00802620       0.07423787       0.17669329      11.51035690       7.39682055      12.34675598     -26.10050605      78.91021272     163.91617825       0.00001651       0.00086692       0.00283185      -0.03589781       0.07161726       0.17743856     191.78882180      18.42942358
F        2.95991273      10.99980979      21.18789353       0.01353417       0.04915977       0.03863776      10.36036205      20.63064766      17.96273804       8.53729411      34.13567507      61.23528026       0.00410972      -0.00582131      -0.00566473       0.02392758       0.04410091       0.04249483      72.14096509      29.25099456
F        0.42475517      15.28863744      21.17995370      -0.06453661      -0.03869733       0.15860245       7.22840738      15.85739136      10.63272858     -61.73541696     -62.35955484     148.92761613       0.00269580      -0.00174213       0.00202669      -0.04665929      -0.07310361       0.16323060     183.07126027      20.41474102
F        5.42358970      15.23923304      21.42789865       0.02233046      -0.06422703       0.08936569       7.14913654       8.60411358      10.71029568      19.92187726     -72.10784040      97.81104317       0.00167014      -0.00452427       0.00356262       0.01504470      -0.07922746       0.11323072     133.36617865      15.48713522
F        0.04949265      12.78530429      21.16577979       0.03044478      -0.00492908       0.11335544       5.52072859      13.99696732      18.48783684      14.27260370      -1.44742479      84.09556074       0.00690526       0.00146002      -0.00024199       0.01977383       0.00489692       0.08237143      83.68028167      23.83681290
F        5.15329028      12.54418714      21.17463375       0.06009524      -0.02773617       0.15440288       9.38340282      10.66310406      12.20102882      71.95920612     -15.75525624     141.35624190       0.00243049       0.00324154       0.00064936       0.07329293       0.00163352       0.15072900     165.97580990      18.72472005
F        2.72979106      16.88688271      21.39335521       0.06150526       0.08319572       0.11440783       6.14097452       8.37223816      11.01839352      72.25544131      81.91883073     122.40763324      -0.00043269       0.00258547       0.00511724       0.07285342       0.07735379       0.13897564     169.93889150      15.13971386
F        7.59869566      16.88648425      21.18656109      -0.05276873      -0.01450509       0.05705738      23.23052406       6.04601049      15.88033867     -30.64985183      -5.58330261      70.47898767      -0.00138499       0.00133465       0.00136410      -0.05106943      -0.00089936       0.05975342      76.69972014      28.78188054
F        4.44843634      10.90497882      19.12922878      -0.07614110      -0.03446400       0.13841794       6.27453518      11.01606941      16.58828545     -64.73491113     -39.59679435     107.62268370      -0.00226324       0.00038513       0.00375520      -0.06927918      -0.02726564       0.10196827     122.07173471      20.87809357
F        2.03835880      15.44641297      19.04134251      -0.08363945       0.06818038       0.12559780      14.78477955      14.61035728      15.74333763     -65.60404265      43.86633248     101.29531449       0.00490916       0.00073348      -0.00271048      -0.04251449       0.02960913       0.08683553     105.36267674      26.07498659
F        6.96306078      15.50699637      19.01842713      -0.04361497       0.06870130       0.13135724      11.92552280       4.66034031      13.25601292     -30.20769238      64.99015723     105.84651088      -0.00253539      -0.00054566       0.00374960      -0.04393786       0.06119287       0.10915736     128.98296972      18.42983300
F        4.20074299      13.85602238      19.04711391      -0.01404044      -0.11201482       0.13856526       5.56019115      18.37985039      15.53096390      -3.48024813     -77.89261935     108.36484193      -0.00290915      -0.00481763       0.00367459      -0.00317912      -0.06205603       0.10538656     116.71174816      24.69707403
F        1.92160857       9.52622501      19.13135457       0.06223599      -0.05694874       0.14307478       6.36163807      10.70562267      17.43755150      62.72275956     -44.06576126     116.13437229      -0.00068968      -0.00029000      -0.00157491       0.05509178      -0.05050721       0.10354604     129.16560529      21.42776232
F        2.09564781      12.23786801      19.02909161       0.07898973      -0.00527047       0.13750690       6.11573124      10.35083675      13.69377899      69.04772395     -11.10338332     117.47563132       0.00244446       0.00097398      -0.00126103       0.07518913       0.00161585       0.11896479     140.52205096      18.22255671
F        9.39419624      16.71261972      19.13289955       0.00879367       0.08360609       0.13739392      11.32945442       3.32722473      16.22934723       2.52092383      79.03677468     111.73586900      -0.00285902       0.00034761      -0.00099745       0.01010148       0.07681208       0.10166070     128.66034935      20.07034313
F        4.50502838      16.51220257      19.04286499       0.09999099       0.04377954       0.13143641      21.17901993       7.55717516      17.42005920      71.95399372      37.07381460     109.50937983      -0.00591673      -0.00369141      -0.00780118       0.04256035       0.02242650       0.08863808     111.05270540      28.44503901
Li       6.01912922       5.16951025       5.16348969       0.00584012       0.00389160       0.03195201      17.32432175       4.45139170      27.70315361     -13.13376869       5.56013386      33.07741330       0.00454408      -0.00815663      -0.00462945      -0.00284532      -0.00559080      -0.00654949       8.05439442      32.97592655
Li       8.52705318       6.59976007       5.06460798       0.00523673       0.00628109       0.01206690       6.64656782       5.31525612      34.02774811      -1.29694230      -3.48049257      -2.62413241      -0.00162651       0.00497491      -0.00167025      -0.00560465      -0.00694461      -0.05696031      56.70001137      35.07586710
Li       3.61840914       0.78761475       4.99274670       0.00895435      -0.00274031       0.06675273      12.46121407      11.24648285      31.28113937      18.75790405       5.86934439      55.26646597      -0.00090897      -0.00128933       0.00295287       0.02001907       0.00056434       0.00519669      21.12945051      35.50035088
Li       7.40097797       2.17001008       4.83793959      -0.02231843      -0.00386866       0.06917505      12.00764275      10.27978516      37.16225815     -20.22864599      -2.25013244      48.81396424       0.00071692       0.00169328       0.00056729      -0.03133631       0.00297562      -0.01490640      35.61585365      40.38429024
Li       3.90388374       3.69934658       3.91843523       0.00517403       0.02882047       0.04045814       6.67301798       6.16343784      21.77195740      -0.05202581      22.59447309      32.63385559      -0.00060607       0.00258966       0.00232787      -0.01011892       0.01717789      -0.00165069      17.86448178      23.59099964
Li       7.57034543       4.90022947       1.93549910       0.00799601       0.01454107      -0.08927222       6.22046852       2.38728690      15.32075405       0.25037869      10.57653700     -77.70794254       0.00398996       0.00080305      -0.00859873      -0.00202798       0.00910662      -0.06067179      53.07323671      16.70685105
Li       4.82675287       7.62674613       2.30200139      -0.00443430      -0.02534818      -0.02590084       6.66395521       9.57251930       6.30064440       1.22431365     -16.55069141     -26.54005919      -0.00471574      -0.00332800       0.00038344       0.00641178      -0.02242204      -0.01599566      27.50779856      13.25667925
Li       3.15692242       0.11616124       1.86121689       0.00693589      -0.01754231      -0.07514080       6.51350641      10.82007694      11.23648167      10.75352877     -10.12454743     -85.88133913       0.00268730      -0.00468776      -0.00373932       0.02205312      -0.00186271      -0.08349413      82.12092066      16.90438851
Li       6.63088963       1.19559327       1.88310239       0.00111127      -0.02226523      -0.08601852       8.39281178       4.95554209       6.77130842      -2.81283887     -23.21691137     -98.19473624       0.00651996       0.00569534       0.00278701      -0.00841504      -0.00919659      -0.09388285      98.94385093      11.86791071
Li       5.93398948       2.95800211      28.75777869      -0.00751795       0.02148865      -0.19198498       7.21076107      13.19767475       7.84244585       1.95902362      13.52943232    -193.58913753      -0.00511606      -0.00382710      -0.00221145      -0.01263592       0.00377845      -0.18725863     185.35601288      16.96106279
Li       9.19489692       4.39666533      28.53706554      -0.02302013       0.02413494      -0.20482062      10.76050758       7.77530670       7.92318106     -14.57165874      30.59783658    -212.11571276      -0.00583896      -0.00650874      -0.00111258      -0.01637020       0.03461362      -0.21704352     220.06391425      15.46029482
Li       3.23882422       5.56526361       0.48171124       0.03539651      -0.02132165      -0.09989975       6.63253641      13.07814980       5.97819948      19.48699410      -4.87132863    -109.86878255       0.00558375       0.00528073       0.00846704       0.02238319       0.01049534      -0.11154591     121.29518337      15.83563736
Li       6.79205370       7.19794067      28.69196205      -0.00787636      -0.00849293      -0.18608482       5.22552824       7.55892754       9.93530941      -9.16057303      -7.60285762    -188.38232338       0.00453562      -0.00078702      -0.00314723       0.00296959      -0.01502572      -0.19560790     192.99301159      13.53343652
Li       8.81355860       0.60404733      28.61974109       0.01384940      -0.02357423      -0.16216403       3.79428267      11.79128265      10.05897999      11.43415465     -13.09733341    -188.62858678      -0.00286103      -0.00672673       0.01102979       0.00404301      -0.03118081      -0.19035079     202.97735292      15.95662890
Li       2.28691470       1.92517076      28.62514956      -0.00360672       0.02388453      -0.17585453       7.77189541       2.80858660      11.24417782      -4.05556214      22.11293655    -186.06988757      -0.00099564      -0.00179301       0.00229203       0.00696195       0.01947670      -0.17711139     180.83503784      13.95428435
Li       8.09655761       2.60289728      25.54157128      -0.01413136       0.01517753      -0.16743231       8.72595406      14.92949200       9.47028923     -17.43222471      21.72567366    -167.49092962       0.00196435      -0.00135278       0.00757245      -0.01225071       0.00713895      -0.14487053     153.33962163      19.71594238
Li       5.21720707       5.33327639      26.96022897       0.02256276       0.00857196      -0.11463545       3.71224165      14.46042061       8.40801430      16.74986366      18.49837316    -110.47847467       0.01071882      -0.00932108      -0.00611036       0.03271561       0.03127367      -0.13003466     132.24607604      17.13415323
Li       8.66978527       6.57733425      25.66763299      -0.00371820      -0.00880223      -0.15827045       4.77037144       2.37652040      31.22137451     -16.92238366      -3.30525476    -154.44126287       0.00884328      -0.00293860       0.00597508      -0.00291822      -0.00339550      -0.09788484     104.52475603      31.67299353
Li       0.49860243       0.49156755      25.51387235       0.01450834      -0.02479253      -0.17896119      20.16641808       3.63140655      15.47361183       4.59573114     -18.78078440    -167.25563229       0.00744887      -0.00245450       0.00014073      -0.01510760      -0.01784955      -0.14239958     145.13284218      25.67691950
Li       4.36262548       1.41270388      25.97426381       0.01343959      -0.02738217      -0.13238484       6.26725769      14.43722153       9.04747105      17.68798113     -29.41263862    -147.50553639       0.00155950      -0.00427106       0.00703622       0.02369437      -0.05225307      -0.13240713     149.11966206      18.15402481
Ga       6.03854721       7.98946996       6.86597411      -0.03176042       0.03913580       0.16987085      15.62775898      13.24365234      30.94873047     -49.78476424      60.80624687     147.00877580       0.00253020      -0.01320688       0.00392975      -0.06371549       0.04721453       0.11100113     139.65499864      37.11394746
Ga       3.54286762       3.67182065       6.82263029      -0.00510626       0.00045297       0.16036311       7.80532885       8.47916985      40.21638870       1.81285016      11.55846927     127.06939288       0.00650727      -0.00005832      -0.00670162       0.01314301       0.02210780       0.06460918      74.97066171      41.83512161
Ga       8.59063255       3.75666722       6.93273864       0.02653574      -0.00877219       0.22900638      10.16186428      17.26616859      31.05566025      18.09131266     -35.33046930     194.06262176      -0.00499250       0.00030735       0.00733400       0.01164154      -0.05391966       0.15697570     160.03092913      36.95724688
Ga       8.57068575       0.79839261       9.04288715       0.01040541      -0.00021893       0.45359272       1.76570964       5.78149271      25.16915321       4.21918551     -11.27856986     425.52818202       0.00564563       0.00798911      -0.00255066       0.01247262      -0.00036920       0.41488272     417.57286296      25.88493117
Ga       3.54975251       0.79568664       9.05656936      -0.01114967       0.02299540       0.47651619       6.35273075       7.63259697      23.82384300      -4.56109712      21.23241869     437.93394632       0.00137541       0.00520394      -0.00194026      -0.00246119       0.03789904       0.42761195     430.81178046      25.81064160
Ga       6.04872248       5.13512743       9.07751200      -0.02660977      -0.00218047       0.49590364       5.50136423       1.19726670      27.95598221     -23.92795795     -13.86552161     445.78140602      -0.00836049       0.01242575       0.00204264      -0.03435194      -0.00085132       0.42821780     427.17338759      28.51728243
Ga       8.58002686       6.58663251      11.25076758       0.00363408       0.00620026       0.77954870       0.78662765       2.03877187      41.28940201       6.12579833       1.43330409     720.40136397      -0.00240636       0.00240958       0.00526501       0.00391895       0.00240895       0.67396533     668.73023523      41.34718965
Ga       6.05919024       2.22655238      11.26098506       0.00068128      -0.01660175       0.76274037       2.25344348       3.55925918      36.15876770       2.62978809      -9.29104850     709.05427446       0.00130578      -0.00232419       0.00610465       0.00298908      -0.00672588       0.66973746     663.64954222      36.40333522
Ga       6.10074212       8.05918286      13.45817230       0.02038347       0.00638929       0.52389848       7.96781397       1.75438905      15.38047981       6.05164020      -1.01628030     537.00586565       0.00442560       0.00497155       0.00033257      -0.00142588       0.00313489       0.54408896     543.79097529      17.41043077
Ga       3.57001136       3.69479910      13.46743093       0.00464007       0.01007140       0.52012855       0.73756260       0.95571291      16.78586388       2.75897140      -0.58450868     533.90290099       0.00295983       0.01208880       0.00067578       0.00550825       0.01248584       0.53424335     533.57380356      16.82921899
Ga       8.55806789       3.69654998      13.45455777      -0.01972944       0.01667490       0.52434438       4.26629114       5.38745785      16.16125488       3.13652440       8.37159645     534.85257587      -0.01769730       0.00199554       0.00424673      -0.00933253       0.00213145       0.54767019     543.48785150      17.56166568
Ga       6.05680368       5.18856157      15.66298438       0.02042350      -0.00535282       0.07729039       5.33181524       3.26007986      51.89242935       9.85686690      -1.02611914     162.49757356       0.00377123      -0.00195325      -0.00837301       0.00915121      -0.00694404       0.21708107     225.57347885      52.26739517
Ga       8.58920844       0.80501719      15.64196389       0.00443800      -0.00394188       0.02179857       0.32565990       0.84697932      56.29665756      -0.63586575      -1.33014432     102.67832511       0.00498716      -0.00387761      -0.00901993       0.00471772      -0.00632516       0.16699405     176.03120250      56.30397038
Ga       3.63136757       0.80507874      15.67027649      -0.00636799      -0.02322906       0.07871845       4.18346453       4.68420601      51.63336182      -2.28655512      -9.63762305     164.05709269       0.00158872      -0.00960136      -0.00805098      -0.00268408      -0.01454910       0.21811879     226.26423008      52.01391366
Ga       8.59061627       6.58711492      17.85990756      -0.00189001       0.01298284      -0.26603737       1.06094944       1.72024286      42.84633636       0.57695327       0.71783900    -204.37821036      -0.00076948       0.01380829      -0.00199585       0.00007753       0.01668662      -0.16479270     162.82449625      42.89397847
Ga       6.13430157       2.33966301      17.86411119      -0.05808131      -0.05726465      -0.21813866      17.66068077       9.11797142      39.54415894     -34.67020715     -63.85626193    -152.70606942      -0.00663517      -0.00337922       0.00280524      -0.02827979      -0.08096546      -0.12215681     148.67288977      44.25807897
Ga       3.57795669       3.72229404      20.06689458       0.02305382       0.01226906      -0.32794470       1.70880938       2.83155203      30.91396141      21.25867500       7.47186227    -293.33958856       0.00293697       0.00148630      -0.00127118       0.02200180       0.00471369      -0.25471255     254.17791371      31.09036388
Ga       8.54503383       3.90496306      20.26431550      -0.01687187       0.01548772      -0.32497644      19.37452126      10.87083912      15.82739544     -23.54265244       9.51664764    -294.54192290       0.00459409      -0.00095170      -0.00857872      -0.01724711       0.00281628      -0.29406250     286.34284404      27.27734708
Ga       6.27003410       7.97964259      20.24404396       0.01494774      -0.00664420      -0.31336802       6.19512653      25.08508301      16.95731544       8.96460612       2.03186024    -298.46318440       0.00061977      -0.00036814       0.00559837       0.00280764       0.00143033      -0.28505784     290.67000822      30.90617300
Ga       6.00995711       5.14807043      22.52854228       0.05125166       0.00796570      -0.23011345       9.33704853      14.37372875      54.03382492      59.91968672      21.11595542    -181.90220584      -0.00357147      -0.00456694      -0.00253644       0.05537306       0.00205640      -0.12921369     139.87655957      56.68720128
Ga       8.59885559       0.81404417      20.26844956       0.00964645       0.01003346      -0.35825679       1.76760304       4.24085617      25.06410027      -1.30530493      -2.90037353    -323.53852726       0.00958809       0.00766537       0.00556846       0.00707381      -0.00097677      -0.29169658     297.40126461      25.48172686
Ga       3.60398360       0.89553933      22.45863598      -0.00736668      -0.03780293      -0.22609282      10.23586464      17.06625175      43.50860977       0.60313218     -52.61705994    -197.90364947       0.00032284       0.00368735       0.00017322      -0.00501848      -0.03963664      -0.16729975     173.06846475      47.84379790
Cl       9.77140908       4.60659116       2.96239604      -0.01227311      -0.03425463       0.01086000      12.10088825       5.76009130      16.20614624      -3.22570610     -33.69002607      -7.55389530       0.00831835      -0.00255572       0.00898001       0.00627881      -0.03868457       0.00395572      36.53350539      21.02972478
Cl       6.93033157       6.93030581       3.02196289       0.00796083       0.01521007       0.03064124      10.51184654      11.87928295      16.97707939      11.88502296      19.93874096       9.12662797       0.00167801       0.00359237       0.00050880       0.00178776       0.04323414       0.00540529      39.94317949      23.23440349
Cl       8.75300301       0.87442297       3.09591592       0.00116365       0.01970839      -0.02380621       8.72344208      13.69277096      25.47454262     -11.24392909      -1.08893512     -32.80074157       0.00981108       0.00678527       0.00416390       0.00071543      -0.01262413      -0.01626709      29.61217671      30.20832236
Cl       2.33283164       2.05941243       3.03784372       0.00766214      -0.00212774      -0.05219220       6.59257841      10.84116650      28.81767845      -8.68332299      14.40650285     -26.69209853       0.00574249       0.00128034       0.00219420      -0.00514014       0.02235223       0.00759987      24.32442090      31.48732400
Cl       6.07683418       3.33882990       2.99804574       0.00266680      -0.01810947       0.00044541       4.41366243       2.47930694      19.96894646      -4.62459552     -22.36152164      -5.33404307       0.00139060       0.00258407       0.00408120      -0.00497217      -0.02010354       0.01060329      24.44892937      20.60063595
Cl       5.44801122       5.26721065      29.39977507      -0.01457884      -0.02446575       0.18680523      17.39314461       7.82641697      25.27001762       1.26393510     -13.78946211     168.03081632      -0.00263657      -0.00147630       0.00614537       0.02456278      -0.00629978       0.16224347     158.52346017      31.65988112
Cl       8.85051177       6.49723431       0.05784929       0.00120613      -0.00209621       0.14464608       1.92823756       6.90352154      10.05652142      -1.43375136      -2.83854894     137.00742305       0.00066819      -0.00565479       0.00362277      -0.00372029      -0.01792429       0.15019576     147.15108149      12.34950739
Cl       0.87535743       0.35598682       0.28218052       0.00680466       0.04660566       0.14995584      11.61463833       9.35105515      15.72455978       7.81585751      46.65979581     171.35936484       0.00131369       0.00374551      -0.00294735      -0.00247622       0.06348751       0.18041702     192.88847080      21.67034463
Cl       4.39402386       1.39869772       0.02315754      -0.02347205      -0.02830682       0.15241618       6.96888399      19.06244469      11.65731144     -20.74008950     -41.06594298     141.74417573      -0.00575419      -0.00231865      -0.00135749      -0.02327166      -0.06995331       0.12577853     145.06852371      23.40587643
Cl       8.09559386       2.71877170       0.18669723       0.01561527      -0.03360992       0.16278666       5.66760397      12.49699593       3.75202441      15.18804824     -35.70826219     170.00211773      -0.00114283      -0.00977850      -0.00173885       0.02073283      -0.06620215       0.16928871     181.41829858      14.22583316
Cl       3.77809983       3.54887961      26.63639999      -0.01791964       0.01698319       0.16129576       6.20920992       8.90346527      13.61509895     -13.99586756       1.01714272     190.02624800      -0.00414498       0.00561730      -0.00665834      -0.01113272      -0.00731174       0.18307160     190.29828879      17.41255010
Cl       7.53471261       4.77882757      26.68438112      -0.00370815      -0.00174578       0.14351952       6.80023718      15.80167198      16.53542519      -2.06131461     -25.17196293     163.21788202       0.00219587      -0.00033850       0.00283136       0.00719888      -0.04534164       0.18200451     184.80619687      23.86118918
Cl       4.41874399       7.52844222      26.90248921       0.02433978       0.00430855       0.15856421       2.12140250       8.68507576      11.98374271      30.43440022       7.67508175     177.74262401      -0.00303860      -0.00012178       0.00124172       0.03010664       0.01312000       0.18343593     185.65743139      14.95128686
Cl       7.74604896       8.55296095      26.75233570       0.00693853      -0.00732910       0.15489955      19.21859169       4.09820509      13.29842377     -18.77701645      -1.24055567     163.62884975       0.00842915      -0.00849345       0.00485988      -0.03181828      -0.01346363       0.17560059     175.49059337      23.72757102
Cl       6.54667515       1.28009216      26.88195183       0.00424818      -0.00336412       0.17292757      17.89440155      16.99745369       9.40624905       4.54131445      -5.09719790     183.55999348      -0.00013193      -0.00069571       0.00314440       0.00364398       0.00843681       0.18408084     181.20611396      26.41212903
Cl       6.00820677       3.31140216      23.71633536       0.00105357      -0.05471721       0.05333591       6.74869919      35.50432587      31.04286194      11.63884813     -28.62621245      60.60664326      -0.00158442      -0.00131704      -0.00641291       0.00639140       0.01914353       0.01754390      32.49888267      47.64201270
Cl       9.55964908       4.69405714      23.89706255      -0.01073402      -0.01661519       0.10366925      30.70299339       4.77747869      45.27327728     -11.42240841     -10.56755103     101.12923803       0.00983118      -0.00071593      -0.00371947       0.00032692      -0.00773841       0.04899496      54.02274811      54.91054308
Cl       6.41685839       6.76268658      23.93553609       0.03575549       0.02841983       0.10749207       7.49386215      23.71608543      47.78569412      41.36419528      17.10698780     100.36601342      -0.00153318      -0.00648257       0.00149627       0.04239310       0.00153969       0.04398601      61.63807862      53.87098700
Cl       9.86979710       8.52001962      23.92207264       0.00299710      -0.01097270       0.06565632      14.28683376      20.57224274      36.89670944      -4.42682109      -3.64879246      79.28621720       0.00029700       0.00300032       0.00141969      -0.00132075      -0.00216002       0.04390377      42.82689899      44.59481985
Cl       8.63783161       0.80248832      24.07998303       0.02571816      -0.00763176       0.21564516       5.02317429       3.51747179      36.53648758      19.36258124       2.70813231     179.67138133       0.00111753      -0.00629876       0.00247975       0.02406525      -0.00622128       0.22020951     218.93572629      37.04753450
Cl       2.13286577       1.89293998      23.74593214      -0.01932985      -0.01191747       0.04622355      16.64144325       6.19886541      35.65843964     -23.78081796     -23.94855849      47.22252519       0.00269608       0.00192491      -0.00079136      -0.00402383      -0.02197550       0.00812642      26.38017416      39.83576136
F        5.15367285       0.65710124       8.05282227       0.04239482      -0.00951190      -0.12860362       6.93318796       2.12000155       3.23425555      36.60454842     -11.00937651    -122.96468737      -0.00492134      -0.00187018      -0.00066462       0.03306854      -0.01529309      -0.12092859     126.83385974       7.93876003
F        7.68707285       4.97149932       8.15374066       0.05136711      -0.00099370      -0.12019832       2.72281885       7.40061378       2.50406837      45.91380470      -5.45597411    -119.47603150       0.00405818       0.00119511      -0.00382418       0.05090638       0.00130186      -0.12586468     130.72355901       8.27364401
F        5.38090656       6.60464324       8.11047677      -0.00845760       0.03313899      -0.11603399       5.16324377       6.19806099       2.51588583      -1.18241252      30.36393762    -119.54015257       0.00038526      -0.00214277       0.00740122       0.00414192       0.03525599      -0.11194813     125.12812270       8.45013182
F        2.92719750       2.26320676       8.01984453      -0.01371461       0.03700943      -0.10500976       6.87885427      10.03176212       9.78606987     -13.65178153      21.54198768     -96.38220133       0.00079317       0.00232153      -0.00062623      -0.01306475       0.01247751      -0.08208771      83.25358010      15.61159988
F        7.93710269       2.28505294       8.06508886      -0.01838475       0.05131471      -0.11474158       3.58128786       5.57109737       9.60768986     -12.78021443      40.08137760    -117.18950116      -0.00155463       0.00222504       0.00339819      -0.01723637       0.04242188      -0.10707086     118.59643301      11.66920962
F        7.57947995       8.19180561       8.10013111      -0.02516658      -0.04494197      -0.11035298       6.04618263       6.00466728       3.71468115     -26.76296064     -37.06084383    -107.57091397       0.00003404      -0.00271409      -0.00648767      -0.02885414      -0.04648906      -0.12024394     125.26477520       9.29576299
F        5.10620931       3.88794683       7.98708437      -0.03159696      -0.03413238      -0.08292750       7.32752848       9.02889156       7.55717325     -21.72703929     -20.92633485     -76.17705706       0.00097916      -0.00083589       0.00050216      -0.01987706      -0.02120324      -0.06454450      71.28028364      13.86810816
F        6.92427211       6.57085464       5.99985225      -0.01023455      -0.00037787      -0.02228953       4.03935766       9.89226055      27.99287224     -14.70871749       2.13109005     -36.83080075      -0.00213595       0.00050312       0.01386596      -0.02011334       0.01161336       0.00625294      22.46290403      29.96287912
F        4.27067433       2.38942993       5.64424386       0.02771185      -0.01994321      -0.03627439       7.57396412      12.42889786      21.62234306      17.60619497      -5.11150341     -31.55041547       0.00227087      -0.00210582       0.00199006       0.02688931      -0.01599263      -0.01198597      31.53157932      26.06469171
F        9.26526775       2.46210307       5.74854973       0.02466235      -0.04698503      -0.06317300      12.24250031      18.76129532      20.36525917       8.36190319     -20.92485461     -50.92683114       0.00110671      -0.00567334      -0.00424727       0.00829062      -0.01763394      -0.03142335      30.54838522      30.27554784
F        1.85083387       0.62640552       5.79458003       0.00699215       0.00947718      -0.02840785      12.67030525      15.24285507      22.97722435       4.20837600      -1.97685828     -34.53437499      -0.00555262      -0.00320934       0.00027318      -0.01310200      -0.01890413      -0.01065102      20.55864094      30.34524847
F        6.85102239       0.60789390       5.71743876       0.04168105       0.07515734      -0.04849930       9.99914837      17.85700607      19.90539932      30.48631378      49.91274572     -45.40071315       0.00528099       0.00332337       0.00532712       0.02593316       0.03848097      -0.01506443      45.58930000      28.54961569
F        4.23185178       4.91385392       5.57959565       0.00771596       0.00279731      -0.05557410      10.24780750      12.08753204      23.29204178       1.19528616     -11.74998469     -45.28881847      -0.00396666       0.00230016       0.00110036      -0.00175731      -0.00848730      -0.02197737      25.57014162      28.17170921
F        9.35985727       5.15994565       5.93029231      -0.01772377       0.04294962      -0.03118392       6.49260044      11.81917000      27.07264519      -5.07803155      20.34149797     -27.96537699      -0.00661542       0.00413665       0.00190562      -0.00951219       0.01473395      -0.00058050      11.26387306      30.24524355
F        4.58246939       7.85189199       5.76070679      -0.00623701      -0.01295202      -0.06123853      21.02014351       7.31329346      13.46028709       5.60875034     -10.87425978     -43.20518833      -0.00235375       0.00330436      -0.00706735      -0.00263945       0.00499610      -0.04065575      33.63219028      26.00980628
F        9.41187306       8.01259442       5.91746059      -0.05595876      -0.00512235      -0.03229176      11.38100910       5.59457588      26.31791687     -39.79639567       3.09609549     -31.98051225      -0.00038009      -0.00126952       0.00335044      -0.02533371       0.01046006       0.00101220      27.67189123      29.21402738
F        7.03330817       3.73688773       5.87565346      -0.03351153      -0.05002490      -0.08421130      13.26752758       3.25404644      23.92690468     -18.53996732     -55.33666670     -74.43487452       0.00184547       0.00892547       0.00161032      -0.00392942      -0.04671098      -0.04052424      70.02917299      27.55200308
F        7.67349329       7.83955276      12.44602062       0.08725221      -0.04700681      -0.24345002       6.05630493       2.69476724       5.17280436      74.42996665     -40.49462011    -234.35036986       0.00310521      -0.00330241      -0.00108696       0.07205712      -0.04021094      -0.23079556     242.65746721       8.40824029
F        5.14242006       3.47616515      12.45051050       0.09723143      -0.04147002      -0.24267666       7.25506687       2.71680260       4.55572081      86.50417037     -37.52156099    -232.76883296      -0.00128605      -0.00092780      -0.00275321       0.07987408      -0.03525476      -0.23160654     245.23285574       8.98730236
F        7.96263316       5.16974551      12.44557154       0.00236279       0.09773701      -0.24798882       2.84212327       6.64981174       5.38010550      -0.25590897      84.75017224    -237.31048735       0.00453222       0.00227097      -0.00205420       0.00360323       0.07966524      -0.23444313     244.93948403       9.01350077
F        5.46537855       0.80292046      12.45199865      -0.00661545       0.10011113      -0.24899292       2.22582817       6.80448961       4.43556786      -5.49946030      88.36385659    -239.67642899       0.00029067       0.00088565      -0.00395873      -0.00689702       0.08168812      -0.24032822     249.90245667       8.42197436
F        5.12449544       6.78912642      12.44864907      -0.08758129      -0.05768256      -0.24173927       6.19488668       5.09199047       4.47302055     -75.39513967     -49.75041055    -235.57669128      -0.00329329      -0.00021306      -0.00023601      -0.07006845      -0.04691710      -0.23229456     245.94991355       9.18220566
F        7.60136650       2.42480317      12.44714287      -0.08232039      -0.04378792      -0.24298725       5.18149757       4.98566914       5.53088808     -72.66753383     -41.10370141    -235.63719310      -0.00184717       0.00420702       0.00047229      -0.06778127      -0.03298394      -0.23104134     243.57551996       9.07168875
F        2.59668367       2.43933774      12.45138794      -0.08795717      -0.06216792      -0.24950399       5.32324409       5.75343561       4.59875679     -74.85897132     -49.18423473    -237.55773871      -0.00449850      -0.00414720      -0.00491320      -0.07336486      -0.05024447      -0.23827088     247.63549959       9.08776722
F        9.56477004       5.32261764      10.25523621       0.09091677      -0.07025849      -0.22159329       7.90653467      10.30039215      14.31753063      79.88149063     -54.87693862    -201.92166319      -0.00136630      -0.00074427       0.00417276       0.07113463      -0.04485196      -0.18341966     205.89509273      19.32881404
F        4.52051626       5.28995167      10.27199476       0.09204602      -0.07427260      -0.25024951       8.90466690       8.28983116      15.36657429      78.28944289     -66.40042737    -219.38609352      -0.00114455       0.00438134      -0.00477951       0.07173450      -0.05469520      -0.21175092     227.24118919      19.59964282
F        7.03857047       0.97138071      10.24944054       0.08929413      -0.06690303      -0.22644916       7.19258022       8.36264038      11.33833599      75.56950547     -50.90697846    -205.61390012       0.00143036      -0.00459308      -0.00134930       0.07270822      -0.04894803      -0.19868405     214.45022377      15.81849637
F        2.02242926       0.99484278      10.25087095       0.09048013      -0.06759111      -0.23158875       8.58951569      10.21349335      13.93894386      79.65370946     -56.66393119    -211.59948508      -0.00253638       0.00363556       0.00351178       0.07026871      -0.04503023      -0.19592020     217.81197142      19.29739314
F        9.19397441       8.05786196      10.24215317       0.01428645       0.11257727      -0.22993767       6.63610458       9.83849144      11.97988224       5.87059251      94.99549794    -208.10748456       0.00266076       0.00119735      -0.00136750       0.00373809       0.08659156      -0.20008086     216.28761218      16.86272150
F        6.65544703       3.69889022      10.24369667       0.01443766       0.11540151      -0.22493318       8.18103600      12.58709049      13.86000919       4.27375662      92.96936554    -202.33891969       0.00379178       0.00169144       0.00047613       0.00482254       0.08170700      -0.18937278     206.02466099      20.43193705
F        6.97979345       6.37757635      10.27954738      -0.11261300      -0.04721485      -0.23709220      11.05909061       7.15518284      14.69288826     -92.16996171     -39.45402578    -214.24876746      -0.00277966      -0.00213532       0.00193744      -0.08410882      -0.03786233      -0.19858998     219.32190425      19.73274162
F        4.47726521       2.03678331      10.24638403      -0.10608834      -0.03375734      -0.23087707      10.65146828       3.52625632      14.06521893     -86.45105331     -32.77813533    -205.99875973      -0.00214153       0.00409039      -0.00083296      -0.07904105      -0.02744408      -0.19516775     211.36217632      17.99218285
F        9.50748042       2.03742484      10.24211794      -0.10966787      -0.04967847      -0.22537524      11.43844414       4.62472486      10.69532108     -85.48784660     -40.73459091    -201.17544225      -0.00648207      -0.00446813      -0.00596364      -0.08276749      -0.04473269      -0.19802935     210.54675741      16.32837951
F        5.10447897       6.44478530      16.86719943      -0.03580220       0.03710152       0.05336528      14.06271553       8.75035858      24.15752411     -17.00642015      21.59983417      17.56161160      -0.00153185       0.00197774       0.00208605      -0.00908655       0.01697681      -0.00688513      19.04015923      29.29018120
F        7.69184934       2.06186561      16.84960193      -0.03591996       0.03056736       0.04285136       8.37566280       9.21942139      14.73534489     -24.21691877      14.71937690      23.41637279       0.00182722       0.00259312      -0.00330492      -0.01836993       0.01456778       0.00165161      23.99759446      19.29455486
F        2.68486861       2.02008455      16.82612645      -0.03184452       0.01362750       0.04506289      13.11610508       4.57137156      19.50007248     -25.82395904       5.32548319      22.88068508       0.00590765       0.00166017      -0.00489396      -0.01960850       0.00132823       0.00083766      26.15407354      23.94122965
F        5.47543087       3.76710026      16.82939255       0.00635156      -0.03501575       0.03910351       7.49716282      12.26033974      19.71566963       8.95882529     -25.72432725      15.39202907      -0.00238130       0.00491242      -0.00383403       0.01212025      -0.01763467      -0.00537717      26.85232766      24.39735662
F        8.01866121       8.06694146      16.84346345      -0.00013472      -0.02679151       0.05164787       4.53924036       7.41954565      17.30818748       0.48119826     -12.88718933      21.37616484       0.00366936      -0.00182222       0.00295783       0.00129065      -0.01333192       0.00908017      13.25196221      19.37079540
F        7.59896696       5.35487577      16.83840578       0.01433857       0.00497372       0.04352819       7.63216162       3.80896306      17.06853676       8.59933030       4.92427990      20.70898306      -0.00653274      -0.00207957      -0.00426213       0.00259773      -0.00045967       0.00270844      11.60079327      19.08122212
F        5.18829820       1.01542422      16.88603759       0.04640220       0.01321657       0.05734915      14.68703842       8.75965786      24.55384064      23.89497963       2.69862826      20.86431024       0.00121665       0.00202577       0.00181058       0.01430243       0.00021404      -0.00369887      14.31342178      29.92209541
F        7.02819258       3.90661028      14.64447842       0.03610284      -0.02392877      -0.10537498       2.95710087       2.40919590      11.55456543      40.44689374     -28.56122400    -119.86462334      -0.00216944       0.00693762       0.00109500       0.03582023      -0.01991321      -0.12790251     137.12964554      12.16785325
F        9.58392510       8.20940641      14.66677303       0.04305366      -0.01980335      -0.11568355       1.66326642       3.51222944      10.55680752      43.73871488     -23.21638082    -123.18574043       0.00128499       0.00206701      -0.00404444       0.04438024      -0.02353884      -0.13829203     143.30134524      11.24937313
F        6.69096602       6.63694998      14.65341290      -0.00401583       0.04823131      -0.11375579       2.74069715       2.46785307      10.69948864      -4.17034834      52.16236934    -126.17136652       0.00013815      -0.00184664       0.00074117      -0.00170366       0.05102746      -0.13697319     147.52731159      11.31727780
F        9.19127329       2.27459802      14.63892519      -0.00457226       0.01826882      -0.08522540       3.94173098       7.91001320      15.42662811     -10.11808369      31.47252631    -105.88672351       0.00011613      -0.00392846       0.00213135      -0.01055741       0.03205714      -0.11957821     127.36602710      17.77881905
F        4.21854502       2.27766347      14.65067551       0.00038132       0.04014970      -0.10265327       2.92073154       3.00341034      11.50670433      -0.27176722      42.54799762    -118.98595001      -0.00235983       0.00116941       0.00089058      -0.00425394       0.04722517      -0.12653631     135.50768604      12.24562742
F        9.49537038       4.91584414      14.65476576      -0.03903312      -0.02576205      -0.11405940       3.60507536       1.86154985      10.68260384     -39.62113732     -26.10963207    -120.06243765      -0.00155046      -0.00104573      -0.00548019      -0.04285759      -0.02566716      -0.13698614     140.02252922      11.42715892
F        4.48356820       4.96020694      14.64806837      -0.03284212      -0.01945713      -0.09990030       3.18254280       3.29549503      11.60812092     -31.86709062     -20.65672575    -113.99011207      -0.00240249      -0.00343186      -0.00142119      -0.03672767      -0.02739263      -0.12362039     129.17035636      12.47947665
F        7.01218726       0.58567113      14.64272592      -0.01443374      -0.01110409      -0.08279037       6.98863411       5.32676935      14.95768642     -22.66224921     -21.10178499    -102.63294299       0.00306511       0.00091354       0.00185693      -0.02295701      -0.02229946      -0.11601974     122.92641469      17.34784890
F        2.03928923       0.59666246      14.64562050      -0.04848163      -0.01859742      -0.10548845       3.91456985       2.61638761      11.48327827     -43.26801313     -21.75387367    -115.03265742      -0.00402276       0.00013333      -0.00386563      -0.04300799      -0.01955236      -0.12718643     130.82581649      12.41108460
F        7.60743859       5.06782534      21.38477300      -0.06971273       0.00233896       0.08581604      12.45559216       6.31268263      11.40609074     -82.09503102      11.52169872      95.87309686      -0.00077958       0.00141578       0.00258898      -0.07936092       0.01622006       0.10986617     133.80055754      18.03027021
F        5.14678346       0.65039097      21.14518528      -0.00802549       0.07423997       0.17669499      11.51015759       7.39654255      12.34669399     -26.09970558      78.91255593     163.91769072       0.00001651       0.00086692       0.00283185      -0.03589637       0.07162033       0.17743972     191.79074076      18.42914599
F        3.12889998       2.20829806      21.10805246      -0.03233856      -0.05823333       0.15566632      10.59999943       9.52089977      25.27040672     -33.81930512     -47.01699356     115.88981372      -0.00142060      -0.00115737       0.00147691      -0.03207201      -0.04323481       0.11532682     125.18714750      29.01035981
F        7.97191273       2.31877114      21.18789353       0.01353292       0.04916656       0.03863788      10.36018658      20.63034439      17.96272850       8.53586733      34.14226884      61.23636805       0.00410972      -0.00582131      -0.00566473       0.02392587       0.04410692       0.04249677      72.14594953      29.25071265
F        5.43675517       6.60759879      21.17995370      -0.06453393      -0.03869800       0.15860265       7.22862959      15.85778046      10.63254547     -61.73283347     -62.36092016     148.92808924       0.00269580      -0.00174213       0.00202669      -0.04665629      -0.07310527       0.16323099     183.07144200      20.41502657
F        5.06149265       4.10426564      21.16577979       0.03045003      -0.00492868       0.11335838       5.52055359      13.99679947      18.48775864      14.27818884      -1.44660150      84.09867509       0.00690526       0.00146002      -0.00024199       0.01978029       0.00489821       0.08237530      83.68514895      23.83661316
F        7.74179106       8.20584406      21.39335521       0.06150654       0.08319643       0.11440741       6.14127159       8.37225056      11.01902008      72.25736543      81.91974342     122.40783254      -0.00043269       0.00258547       0.00511724       0.07285614       0.07735530       0.13897650     169.94140628      15.14029721
F        4.64337737       2.50411253      19.01148256      -0.04094335       0.03239097       0.10014043      10.96473408       7.35581398       9.69169521     -43.20157489      29.21300494     104.01308502       0.00462489      -0.00193200      -0.00682684      -0.05238539       0.02724759       0.09429815     119.69913993      16.37871634
F        9.46043634       2.22394017      19.12922878      -0.07613960      -0.03446339       0.13841635       6.27479267      11.01608753      16.58820343     -64.73326921     -39.59685395     107.62128486      -0.00226324       0.00038513       0.00375520      -0.06927805      -0.02726603       0.10196739     122.07049469      20.87811535
F        7.05035880       6.76537432      19.04134251      -0.08364192       0.06818196       0.12560076      14.78532505      14.61070251      15.74389076     -65.60554021      43.86728615     101.29736712       0.00490916       0.00073348      -0.00271048      -0.04251544       0.02960949       0.08683704     105.36448632      26.07582330
F        4.12409358       5.22608328      18.98780934      -0.01545753      -0.05141875       0.11350647       5.70298767      12.36477852       8.73497677      -6.81831300     -49.18541571     114.00970809      -0.00353276       0.00294674      -0.00204131      -0.00258106      -0.05872754       0.11348632     130.96280327      16.17750399
F        9.21274299       5.17498373      19.04711391      -0.01403806      -0.11200647       0.13855910       5.56056547      18.37978172      15.53091621      -3.47717849     -77.88416294     108.35883676      -0.00290915      -0.00481763       0.00367459      -0.00317590      -0.06204818       0.10538124     116.70325472      24.69707721
F        1.69657603       0.71783022      19.02312394      -0.03718019      -0.06425031       0.12964767       7.61520433       9.05111885      13.52553654     -41.90406117     -56.79949566     107.11395476       0.00315928       0.00378598       0.00002377      -0.03163223      -0.05931312       0.10574611     127.94201329      17.96814482
F        6.93360857       0.84518636      19.13135457       0.06223487      -0.05694982       0.14307584       6.36155272      10.70550537      17.43772316      62.72207132     -44.06734451     116.13519558      -0.00068968      -0.00029000      -0.00157491       0.05509115      -0.05050915       0.10354660     129.16654322      21.42781807
F        2.01225655       3.39437275      18.98110514       0.05113732       0.02509625       0.10922308      10.42648220       7.41898775       9.52609444      49.45611132      23.76128862     109.05897465      -0.00464428       0.00090042      -0.00156845       0.04894485       0.03591122       0.10448361     123.87328365      15.95303688
F        7.10764781       3.55682936      19.02909161       0.07898696      -0.00526954       0.13750665       6.11587763      10.35082912      13.69379616      69.04493371     -11.10217260     117.47553074       0.00244446       0.00097398      -0.00126103       0.07518665       0.00161737       0.11896510     140.52103932      18.22261441
F        9.51702838       7.83116392      19.04286499       0.09998539       0.04378219       0.13143410      21.17889977       7.55730534      17.42017365      71.94838716      37.07612800     109.50676654      -0.00591673      -0.00369141      -0.00780118       0.04255533       0.02242875       0.08863606     111.04928914      28.44505422
Li       8.63040914       9.46865340       4.99274670       0.00895228      -0.00273816       0.06675270      12.46095943      11.24618816      31.28109550      18.75558366       5.87135418      55.26641754      -0.00090897      -0.00128933       0.00295287       0.02001698       0.00056635       0.00519669      21.12755688      35.50012949
Li       8.91588374      12.38038523       3.91843523       0.00517354       0.02881991       0.04045714       6.67290878       6.16349220      21.77192116      -0.05253804      22.59388915      32.63317851      -0.00060607       0.00258966       0.00232787      -0.01011919       0.01717732      -0.00165126      17.86428705      23.59094951
Li       9.83875287      16.30778478       2.30200139      -0.00443489      -0.02534882      -0.02590123       6.66399670       9.57250404       6.30075264       1.22375020     -16.55111185     -26.54024918      -0.00471574      -0.00332800       0.00038344       0.00641135      -0.02242219      -0.01599561      27.50769897      13.25674053
Li       8.16892242       8.79719989       1.86121689       0.00693548      -0.01754215      -0.07514089       6.51350832      10.82007504      11.23651695      10.75296625     -10.12434813     -85.88175450       0.00268730      -0.00468776      -0.00373932       0.02205268      -0.00186228      -0.08349513      82.12180288      16.90441149
Li       8.25082422      14.24630226       0.48171124       0.03539792      -0.02132201      -0.09990048       6.63257074      13.07830715       5.97799969      19.48846187      -4.87140442    -109.86929478       0.00558375       0.00528073       0.00846704       0.02238494       0.01049536      -0.11154606     121.29557503      15.83570626
Li       7.29891470      10.60620941      28.62514956      -0.00360727       0.02388428      -0.17585413       7.77190638       2.80858946      11.24411297      -4.05630906      22.11274191    -186.06985404      -0.00099564      -0.00179301       0.00229203       0.00696108       0.01947644      -0.17711166     180.83523684      13.95423878
Li       5.51060243       9.17260620      25.51387235       0.01450923      -0.02479121      -0.17896174      20.16661072       3.63142085      15.47363091       4.59661776     -18.77927286    -167.25600109       0.00744887      -0.00245450       0.00014073      -0.01510695      -0.01784803      -0.14239964     145.13263886      25.67708431
Li       9.37462548      10.09374253      25.97426381       0.01344096      -0.02737968      -0.13238364       6.26726341      14.43723869       9.04757023      17.68933155     -29.41010915    -147.50474663       0.00155950      -0.00427106       0.00703622       0.02369587      -0.05225059      -0.13240641     149.11841347      18.15408986
Ga       8.55486762      12.35285930       6.82263029      -0.00510571       0.00044765       0.16036782       7.80555010       8.47950363      40.21640778       1.81381408      11.55400730     127.07343854       0.00650727      -0.00005832      -0.00670162       0.01314428       0.02210449       0.06461339      74.97380009      41.83524888
Ga       8.56175251       9.47672529       9.05656936      -0.01114268       0.02299190       0.47651687       6.35246038       7.63199997      23.82439804      -4.55426843      21.22879538     437.93368555       0.00137541       0.00520394      -0.00194026      -0.00245353       0.03789476       0.42761144     430.81087900      25.81091084
Ga       8.58201136      12.37583775      13.46743093       0.00464430       0.01008420       0.52012670       0.73705155       0.95594376      16.78601456       2.76277399      -0.57097074     533.90132147       0.00295983       0.01208880       0.00067578       0.00551261       0.01249995       0.53424090     533.57138511      16.82936001
Ga       8.64336757       9.48611739      15.67027649      -0.00636490      -0.02322933       0.07871629       4.18308496       4.68400335      51.63372040      -2.28407454      -9.63914529     164.05569385       0.00158872      -0.00960136      -0.00805098      -0.00268178      -0.01455123       0.21811706     226.26250397      52.01422084
Ga       8.58995669      12.40333269      20.06689458       0.02306325       0.01226587      -0.32794034       1.70856404       2.83137822      30.91410446      21.26772327       7.46996494    -293.33468607       0.00293697       0.00148630      -0.00127118       0.02201100       0.00471160      -0.25470695     254.17299364      31.09047681
Ga       8.61598360       9.57657798      22.45863598      -0.00737358      -0.03779276      -0.22610053      10.23545551      17.06609917      43.50912857       0.59609808     -52.60835766    -197.91179668       0.00032284       0.00368735       0.00017322      -0.00502499      -0.03962870      -0.16730779     173.07445850      47.84412774
Cl       7.34483164      10.74045108       3.03784372       0.00766299      -0.00212616      -0.05219208       6.59232140      10.84138298      28.81789207      -8.68222973      14.40861252     -26.69134392       0.00574249       0.00128034       0.00219420      -0.00513959       0.02235484       0.00760093      24.32667147      31.48754023
Cl       5.88735743       9.03702547       0.28218052       0.00680599       0.04660582       0.14995602      11.61468506       9.35117054      15.72453213       7.81652667      46.65963376     171.35951758       0.00131369       0.00374551      -0.00294735      -0.00247612       0.06348760       0.18041724     192.88870585      21.67039940
Cl       9.40602386      10.07973637       0.02315754      -0.02347208      -0.02830797       0.15241577       6.96858788      19.06257439      11.65702629     -20.73952652     -41.06698047     141.74407515      -0.00575419      -0.00231865      -0.00135749      -0.02327087      -0.06995453       0.12577851     145.06897958      23.40575189
Cl       8.79009983      12.22991826      26.63639999      -0.01792299       0.01698158       0.16129452       6.20945311       8.90355492      13.61502552     -13.99856490       1.01497553     190.02484357      -0.00414498       0.00561730      -0.00665834      -0.01113476      -0.00731386       0.18307017     190.29708203      17.41262525
Cl       9.43074399      16.20948087      26.90248921       0.02433957       0.00431320       0.15856369       2.12126422       8.68479633      11.98367691      30.43393456       7.67955024     177.74209874      -0.00303860      -0.00012178       0.00124172       0.03010604       0.01312421       0.18343599     185.65768347      14.95105219
Cl       7.14486577      10.57397863      23.74593214      -0.01933155      -0.01191692       0.04622591      16.64158630       6.19867992      35.65871811     -23.78230319     -23.94784091      47.22427980       0.00269608       0.00192491      -0.00079136      -0.00402485      -0.02197517       0.00812800      26.38066919      39.83604153
F        7.93919750      10.94424541       8.01984453      -0.01371469       0.03701289      -0.10501212       6.87882853      10.03168011       9.78603172     -13.65203019      21.54526128     -96.38462091       0.00079317       0.00232153      -0.00062623      -0.01306487       0.01248102      -0.08209033      83.25659192      15.61151193
F        9.28267433      11.07046858       5.64424386       0.02771008      -0.01994359      -0.03627415       7.57384539      12.42898178      21.62220001      17.60447761      -5.11138234     -31.55028136       0.00227087      -0.00210582       0.00199006       0.02688745      -0.01599256      -0.01198581      31.53002539      26.06457856
F        6.86283387       9.30744417       5.79458003       0.00699137       0.00947322      -0.02840421      12.67031479      15.24240780      22.97712708       4.20775202      -1.98048857     -34.53119359      -0.00555262      -0.00320934       0.00027318      -0.01310273      -0.01890726      -0.01064800      20.55969421      30.34495413
F        9.24385178      13.59489257       5.57959565       0.00771499       0.00280091      -0.05557633      10.24796009      12.08782673      23.29208946       1.19404937     -11.74680702     -45.29062803      -0.00396666       0.00230016       0.00110036      -0.00175898      -0.00848496      -0.02197915      25.57061685      28.17193058
F        9.59446939      16.53293064       5.76070679      -0.00622807      -0.01295035      -0.06123339      21.02026558       7.31324530      13.46047878       5.61775879     -10.87218200     -43.19984812      -0.00235375       0.00330436      -0.00706735      -0.00263056       0.00499805      -0.04065034      33.62681113      26.00999060
F        7.60868367      11.12037639      12.45138794      -0.08795752      -0.06217174      -0.24950652       5.32298708       5.75356579       4.59911108     -74.85957295     -49.18780728    -237.55957156      -0.00449850      -0.00414720      -0.00491320      -0.07336611      -0.05024813      -0.23827299     247.63851688       9.08787838
F        9.53251626      13.97099032      10.27199476       0.09204396      -0.07426742      -0.25024530       8.90459919       8.28990269      15.36640930      78.28730643     -66.39524736    -219.38205158      -0.00114455       0.00438134      -0.00477951       0.07173230      -0.05468999      -0.21174732     227.23585032      19.59951296
F        7.03442926       9.67588143      10.25087095       0.09047975      -0.06758984      -0.23158708       8.58929920      10.21358681      13.93915367      79.65393484     -56.66217099    -211.59758145      -0.00253638       0.00363556       0.00351178       0.07026885      -0.04502843      -0.19591774     217.80936363      19.29749780
F        9.48926521      10.71782196      10.24638403      -0.10609337      -0.03375920      -0.23088032      10.65180111       3.52653360      14.06517887     -86.45572855     -32.77984524    -206.00199328      -0.00214153       0.00409039      -0.00083296      -0.07904524      -0.02744613      -0.19517140     211.36736259      17.99240292
F        7.69686861      10.70112320      16.82612645      -0.03184459       0.01362805       0.04506332      13.11610413       4.57144737      19.50021744     -25.82359769       5.32596375      22.88092537       0.00590765       0.00166017      -0.00489396      -0.01960804       0.00132838       0.00083774      26.15364039      23.94136167
F        9.23054502      10.95870212      14.65067551       0.00037993       0.04014906      -0.10265193       2.92065024       3.00312018      11.50689697      -0.27305058      42.54695920    -118.98485291      -0.00235983       0.00116941       0.00089058      -0.00425545       0.04722381      -0.12653507     135.50607888      12.24571788
F        9.49556820      13.64124559      14.64806837      -0.03284277      -0.01945883      -0.09990066       3.18206263       3.29565239      11.60826588     -31.86798655     -20.65894602    -113.99145132      -0.00240249      -0.00343186      -0.00142119      -0.03672830      -0.02739455      -0.12362148     129.17191111      12.47953060
F        7.05128923       9.27770111      14.64562050      -0.04847870      -0.01859391      -0.10548514       3.91500354       2.61638546      11.48299694     -43.26534582     -21.75018377    -115.02952631      -0.00402276       0.00013333      -0.00386563      -0.04300482      -0.01954850      -0.12718266     130.82073735      12.41096065
F        8.14089998      10.88933671      21.10805246      -0.03233705      -0.05823487       0.15566504      10.59998989       9.52084732      25.27036476     -33.81803107     -47.01819404     115.88850614      -0.00142060      -0.00115737       0.00147691      -0.03207079      -0.04323612       0.11532561     125.18618870      29.01030256
F        9.65537737      11.18515118      19.01148256      -0.04094189       0.03239198       0.10013912      10.96473789       7.35602474       9.69132996     -43.19921306      29.21326757     104.01088151       0.00462489      -0.00193200      -0.00682684      -0.05238327       0.02724838       0.09429569     119.69624454      16.37859742
F        9.13609358      13.90712193      18.98780934      -0.01545483      -0.05141811       0.11350733       5.70276690      12.36464882       8.73515892      -6.81573137     -49.18539057     114.01098959      -0.00353276       0.00294674      -0.00204131      -0.00257865      -0.05872769       0.11348826     130.96460280      16.17742539
F        6.70857603       9.39886887      19.02312394      -0.03717887      -0.06424134       0.12964201       7.61559582       9.05133343      13.52540779     -41.90265673     -56.79075892     107.10863691       0.00315928       0.00378598       0.00002377      -0.03163013      -0.05930515       0.10574125     127.93349565      17.96832191
F        7.02425655      12.07541140      18.98110514       0.05113053       0.02509032       0.10921718      10.42659473       7.41893005       9.52587605      49.44997437      23.75535796     109.05330662      -0.00464428       0.00090042      -0.00156845       0.04893909       0.03590517       0.10447834     123.86457013      15.95295318
