# Supplementary material for: Machine learning of charges and long-range interactions from energies and forces
Source: Nat Commun. 2025 Oct 1;16:8763. doi: 10.1038/s41467-025-63852-x (PMC12488997; doi:10.1038/s41467-025-63852-x)
Supplement: Supplementary file 4 — Source Data [file 41467_2025_63852_MOESM4_ESM.zip › figure-source-data/fig-7/OOD-LR.xyz]

368
Lattice="10.024 0.0 0.0 0.0 17.3620773 0.0 0.0 0.0 29.60299847" Properties=species:S:1:pos:R:3:forces:R:3:F_std:R:3:F_diff_avg:R:3:F_DFT:R:3:F_CACE:R:3:F_diff_atom:R:1:F_std_atom:R:1 energy=-1664.6365966796875 pbc="T T T"
Li       1.03660885       5.13202683       5.09175600      -0.02823523      -0.01110086      -0.10378428      15.46145248       7.13228035     102.03355408      -1.32889280     -12.86800298     123.90366765      -0.00358855      -0.00047787       0.00784179      -0.00273446      -0.01158409       0.09740454      90.25277713     103.44453632
Li       3.01748217       7.87901216       4.83540646      -0.00808048      -0.04571475      -0.09087552      18.28324890       9.85850334      93.72080231     -39.49438761     -24.60098133     137.97115336       0.00067237      -0.00039030       0.00138543      -0.05845952      -0.03364287       0.10086378     120.40870378      95.99508354
Li       0.94777842       2.10027921       5.11229693      -0.00059025      -0.01335645      -0.08912154       9.10686874      10.96155262      96.40516663      15.24881642       0.75857983     127.91000246       0.00256221      -0.00374440      -0.00142838       0.02363837      -0.01124646       0.08875844      92.92011583      97.45279292
Li       0.81911567       6.45297160       1.88863459       0.06392208      -0.03331113      -0.08896371      22.58834076      11.31461525      56.88802719      24.64979052     -19.01710354      18.89944426       0.00281223      -0.00076237       0.00087389       0.01211104      -0.01920121       0.01393507      24.43467026      62.24549216
Li       0.22079273       2.50197465       1.90073186      -0.00407776      -0.03184149      -0.12328384       3.76488376      11.98080254      59.50881195       0.40082811       4.14352472      16.10119555       0.00129704      -0.00410353       0.00054589      -0.00620949      -0.01240524       0.00656189      12.70663754      60.81950903
Li       0.31623560       8.06288194      28.51616523      -0.00981931       0.04583866      -0.11375591       6.07504320      20.33953476      29.70218468      -7.48347589      10.50942944     -49.54383149       0.00422413      -0.00926386       0.01188666       0.00091482      -0.00782254      -0.04649559      58.49372660      36.50784298
Li       1.65361698       4.38358752      26.96031541      -0.00881276       0.04060205      -0.04123846      16.63055611      17.85699463      27.83335495     -16.36361153      27.77117311     -34.35553388       0.00145402       0.00048667      -0.01257146      -0.00966459       0.01999040      -0.03305992      30.39401200      37.01544680
Li       2.50649634       8.04291486      25.60380507      -0.02635677      -0.02873074      -0.02603898      17.82999992       9.35514069      39.67876053     -11.14213399     -32.61503798     -98.16504016       0.00046613       0.00326415       0.00501736       0.00611519      -0.00750532      -0.06908101      75.08969170      44.49529853
Ga       1.01311150       8.05476135       6.86589567       0.01683369      -0.01499371      -0.36835450      13.99423504      10.64431190     232.36306763      40.00995978       8.62275182      81.05078207       0.00093484      -0.00302560       0.00047058       0.04423837      -0.00366291       0.03975314      58.46983320     233.02732713
Ga       1.08593230       5.15172263       9.06696386       0.01463289      -0.01448613      -0.38621011       6.26564455       0.94742912     219.93310547      24.14982077      -1.27498982      44.01535117      -0.00203858      -0.01395325       0.00126290       0.02255685      -0.01575980       0.00344342      24.75789707     220.02437775
Ga       3.58692701       6.59282800      11.26742963       0.00222592       0.00031278      -0.04613674       1.63700926       3.45214438     115.11483765      -0.10601778       4.92370838     154.31565395       0.00518232      -0.00923371       0.01147097       0.00393347      -0.00944274       0.15642452     144.95908036     115.17822254
Ga       1.05645963       2.26239291      11.25877460      -0.00292356      -0.00269454      -0.06218207       2.51212192       1.40022588     115.39707184      -3.34434877       1.92747008     157.24556659       0.00217585      -0.00230255      -0.00619032       0.00383468       0.00124528       0.14306784     149.30953466     115.43290509
Ga       1.07593872       8.00823446      13.46052189      -0.00261264      -0.00256082       0.11898410       4.33643579       4.40584183      18.36221504      -6.15714547      -0.70573852     111.88120541      -0.00811064      -0.00262341       0.00519090      -0.00535028       0.00445397       0.07551336      70.73158612      19.37490797
Ga       1.04224550       5.09355776      15.66697605       0.01994426       0.00962052       0.14506224       2.57330537       5.66427374     127.07827759      11.25649976       0.18843499     -42.43090368       0.00148078       0.00511934      -0.00475562       0.01557138      -0.00502418      -0.07452649      71.89861130     127.23047800
Ga       3.48983956       6.59304780      17.85174217       0.02112239       0.01183027       0.09254861      12.88532448      17.30390739     167.58956909      29.25949727       0.60781661    -154.51473205       0.00276131      -0.00875902      -0.00478488       0.02764705       0.04011261      -0.13159156     138.15813536     168.97254353
Ga       1.11877132       2.16902939      17.86039216      -0.03586271       0.01723324       0.10118127      15.41397572      14.15415573     167.28181458     -18.16696716      24.63454473    -153.83005990      -0.00457444       0.00877818       0.00379748      -0.06492992       0.00839590      -0.11986792     137.60836189     168.58569412
Ga       0.93825948       7.90636316      20.24037348      -0.05584085      -0.09305207       0.19076079      35.96598434      24.02806282     209.93426514      35.12910976     -38.79142430    -156.04653084      -0.00159804       0.00313435      -0.00048376      -0.01287314      -0.06851049      -0.13068616     149.03951135     214.34387211
Ga       1.15846621       5.09351236      22.50526159      -0.01737086       0.09045076       0.19920635      12.89002609      17.11687279     196.06182861     -12.46891040      80.97725602    -184.24399421      -0.00811460      -0.00290970       0.00262888       0.01200677       0.05799004      -0.10062909     121.55597983     197.22925935
Cl       3.19628507       5.88103274       2.82746764      -0.01870584       0.02678413       0.15742734       4.31343985      11.45891857      84.71599579     -11.79573605      51.91015031     -57.91927000       0.00036967      -0.00499713      -0.00627266      -0.01821132       0.02948202      -0.02033023      41.61346235      85.59621791
Cl       0.16712419       8.38351159       3.03588666       0.00963316       0.03948740       0.19450414       8.21595764      13.55933762      92.50808716      12.86258993       2.29162702     -26.47433091       0.00039404       0.00360047       0.00902826       0.01822682       0.00955265      -0.02088782      35.33282230      93.85682600
Cl       1.53857434       4.09972936      29.40631615      -0.04077486      -0.01311197       0.12319657       9.12133408       2.49266958      40.75527573     -42.54188771     -17.93032646      31.32187084      -0.00220884       0.00927359       0.00511950      -0.04162313      -0.00982754       0.02147493      46.75296262      41.83783738
Cl       2.29367424       7.79891196       0.18747431      -0.00196453       0.01138845       0.10911059       5.15040827      16.38271332      49.05093002       4.78966301      41.39503425      15.11204996       0.00316033      -0.00156391      -0.00284075       0.00014899       0.03927206       0.00627389      41.94903189      51.97031592
Cl       0.82423623       6.54179391      26.61405328      -0.00610503       0.02313178      -0.07142784       6.33617306       7.10466576      49.05730438     -21.97395650       2.19932111      45.53512107       0.00275388       0.00192883       0.00073893      -0.01969907       0.01902216       0.03673239      45.73670361      49.97241717
Cl       0.18020942       2.48532641      26.81488269      -0.02837844      -0.01090860       0.03566829      11.03959751      17.07674217      19.13883972     -25.98135036     -10.15548159      81.35851234       0.00145427      -0.01111476       0.00316147      -0.01792182      -0.04029388       0.07902975      83.56344786      27.92459529
Cl       2.85036630       5.76365581      23.72316891       0.02678242       0.02955949      -0.00705358      14.07897282      11.19240856      51.59386826      -0.26485550      57.44805480      75.19253224      -0.00653520       0.00299294      -0.00029192       0.02063464       0.04467585       0.05941401      77.72041732      54.63894881
F        0.12141119       0.62644493       8.00992071      -0.05502419       0.03437236       0.10349824      33.82288361      15.90785789      83.62155914      11.15309232       0.25472019     -42.43206910      -0.00405254       0.00341405      -0.00594692       0.00272373       0.01887342      -0.04925568      46.48180987      91.59482819
F        2.64561568       4.95638363       7.99811326      -0.05505913       0.04624891       0.10185046      27.57547760      12.72048283      72.67261505     -16.68053955      13.48488754     -35.71312357       0.00112030       0.00161583      -0.00468233      -0.01039653       0.04244988      -0.02475755      46.93688817      78.76246966
F        0.43469086       6.62361113       8.08058840      -0.01873868      -0.05728509       0.11238939       9.21910286      35.06259155      79.35369110     -16.08969600       1.91130912     -44.96866213      -0.00289489       0.00758383      -0.01311029      -0.03516959      -0.01507539      -0.02633642      41.59359357      87.24325461
F        2.59052708       8.20427913       8.03590711       0.04741585       0.03944002       0.14249803      28.81244850      25.28136635      84.28205109      -4.93455246       3.24385253     -25.48086995      -0.00736134      -0.00702912      -0.00249232       0.01961420      -0.00391301      -0.00893566      27.90889697      92.58924780
F        0.13644022       3.83678478       8.08395337       0.04942837       0.02481090       0.11745730      24.71888161      20.99509430      81.09671021       6.97888913      -8.93636592     -42.21240370      -0.00562708       0.00524283      -0.00531710       0.02503401      -0.01837484      -0.03461685      48.54247755      87.34124741
F        1.77669005       6.72527547       5.74290089      -0.00337230       0.01233004       0.07356580      27.30918503      38.74661636      79.56123352       5.58870078       4.33885915     -48.15510005      -0.01014523      -0.00044605      -0.00467161       0.01760892      -0.01024065      -0.09226450      92.40531051      92.61253557
F        1.92853565       3.62925778       5.77372501       0.00537609       0.02682925       0.11940850      43.82855225      11.67330456      64.90560913     -17.67503209       0.01028998     -11.90424780       0.00262249       0.00083099       0.00128460      -0.01351988       0.01197566      -0.01432472      25.06851909      79.18299141
F        2.65531775       7.82733915      12.45173429       0.00130398      -0.01916870      -0.03259602       8.58452034       7.65961027      18.50482941      18.21176392     -25.53141343     -61.25615381      -0.00158554       0.00187281      -0.00413640       0.01770014      -0.00680112      -0.03405935      36.64092591      21.78972993
F        0.11846448       3.49467946      12.44038065       0.00613329      -0.01254264      -0.03306699       9.52927208       5.78063965      20.42405891      21.03772684     -20.41390497     -63.43969678       0.00225401       0.00249543      -0.00242354       0.02518826      -0.00263997      -0.03558555      40.64567706      23.26725174
F        2.96451014       5.17131443      12.45889259       0.01430817       0.00982846      -0.02370623       8.25350666       8.60999966      18.48569107      10.93874736      28.97363331     -60.14864460      -0.00126469      -0.00128589       0.00268932      -0.00756063       0.02143057      -0.02727346      38.12406852      21.99939182
F        0.45610974       0.83819508      12.45297762       0.01844949       0.01512080      -0.03361690       6.98192024       8.84666061      17.75945663      17.86966445      29.55529859     -67.43913384      -0.00271119       0.00118383       0.00077566       0.00015162       0.02539511      -0.03649186      44.53369294      21.03351882
F        0.09724784       6.76039409      12.44388861      -0.02702500       0.00894644      -0.03623171       7.05197954       7.84631062      19.09367561     -31.39308432      -2.51316262     -64.18476044      -0.00373387       0.00237561      -0.00221690      -0.02428109      -0.01117986      -0.03588679      41.70851843      21.81429472
F        4.18127849       8.05988855      10.23930180      -0.00081621      -0.02055727       0.05812524       5.87450171      20.61118317      50.67642975       0.05107411      16.45860589     -41.47675230       0.00083328       0.00360244      -0.00527503       0.01190666       0.02782109      -0.02732891      34.57652926      55.02209714
F        1.69661748       3.72705559      10.24951780       0.00557758      -0.02350391       0.05991182       5.35335493      20.20606232      51.07752991       5.49979128      15.98150662     -52.58858009       0.00314020       0.00040799       0.00490400       0.01865637       0.01604885      -0.01966266      32.99861840      55.18928723
F        2.01003198       6.38473578      10.24663950       0.02434202       0.01916759       0.05716084      19.06579781       7.37893724      50.07471466      -9.86146172      -6.97760525     -46.09417076       0.00012964       0.00809856       0.00145132      -0.01565765       0.01137526      -0.02158055      28.11480614      54.08724812
F        0.13220754       6.34583248      16.83979652      -0.02190697      -0.02569106      -0.01070797       9.71600533      16.83469391      53.81857681     -35.51392995      -6.06457827      51.89501614      -0.00433141       0.00517369       0.00296305      -0.03014725       0.01745655       0.06721828      70.32823634      57.22103537
F        0.43939352       3.64494989      16.87607234       0.02036384       0.01995064      -0.04306091       9.58087826      26.46495628      63.28338242       9.26897600     -27.83978671      45.89928150      -0.00060369      -0.00491494       0.00303792      -0.00283226      -0.01773070       0.04218285      41.24967604      69.26018791
F        2.93931642       8.08202919      16.84993644       0.05207486       0.01815308      -0.02921227       9.05761147      23.73022842      57.25770569      37.23525208     -18.32981631      52.28104068      -0.00286328       0.00494553      -0.00407039       0.02931362      -0.02769499       0.06021933      78.95520589      62.63871748
F        2.57325513       5.30808411      16.82540858      -0.02180920       0.01187724      -0.03711311      23.02475166      12.67052937      61.51033401       7.12005709      27.14220032      36.73458047       0.00232347       0.00379115      -0.00006701       0.03306904       0.01495566       0.05499155      64.04202829      66.88948119
F        0.10373442       0.95298281      16.84950897      -0.04979720       0.03620005      -0.03353781      22.83121872      10.63701820      56.24794006      -6.60216260      43.36752403      54.48815183      -0.00670523      -0.00709888      -0.01195538       0.00205816       0.04077252       0.05563940      83.29178966      61.62987478
F        2.02387813       3.84441542      14.65216573       0.04344955      -0.00149535      -0.05874199      10.62682819       7.67907572      26.54759216      18.92689277       5.07409488     -22.66349232       0.00490481      -0.00012229      -0.00536060       0.01405186      -0.01359557       0.00063577      17.35379644      29.60865297
F        4.55293964       8.22625996      14.64400714       0.02582917       0.02320828      -0.04729474       8.56173706      10.25901222      26.02139091      11.16438823      18.12560078     -20.11902350      -0.00416668       0.00658723       0.00431816       0.00423910       0.00014178       0.00393352      10.59947692      29.25172573
F        1.66237540       6.57543892      14.64324427      -0.02245349       0.02918328      -0.05541167       9.60733795       7.78646278      25.73617363     -14.13587985      11.61783262     -23.48283627      -0.00108623       0.00049062      -0.00147114       0.00384467       0.01025204       0.00257675      11.66123959      28.55311854
F        2.45455182       4.86352621      21.06088186       0.06169631      -0.05451810      -0.09608448      39.15877151      36.44179535      78.25003052     -11.85271827      -8.52613506      55.49850256      -0.00468522       0.00394674       0.00552138      -0.00449872       0.02382778       0.01866752      23.83509032      94.78650279
F        0.19338777       0.59735052      21.18515406      -0.00189454      -0.03795826      -0.03320888      13.77067947      16.62300682      57.61141205      35.34061749     -25.56233382      54.19876852      -0.00516932       0.00132260      -0.00314140       0.00776219      -0.00569314       0.05810042      62.98416528      61.52260371
F        0.41158970       6.55819439      21.42789865       0.00336452       0.02291705      -0.07200465      13.75768852      46.22527695      73.04458618       6.85298148     -53.26225430      50.56306152       0.00167014      -0.00452427       0.00356262      -0.02730595      -0.03494997      -0.00774997      43.51220179      87.53034784
F        0.14129028       3.86314849      21.17463375      -0.00327179      -0.02360069      -0.04076219      25.44461823      22.18483925      63.22759247      52.55320038      12.91473110      92.45050234       0.00243049       0.00324154       0.00064936       0.01863341      -0.00324627       0.04853040      50.96293051      71.67512915
F        2.58669566       8.20544560      21.18656109      -0.03946971       0.02895178      -0.03435728      19.57195663      13.73934555      59.21799469     -41.36151291     -10.20207771      53.55970261      -0.00138499       0.00133465       0.00136410      -0.01493005       0.00232106       0.06140998      61.56256460      63.86393346
F        1.95106078       6.82595772      19.01842713       0.04577431       0.05247244      -0.01687212      26.90375900      11.23252296      47.82081604     -21.37373920      32.28532706      56.22411674      -0.00253539      -0.00054566       0.00374960      -0.01550009       0.03428936       0.04946449      58.91870019      56.00725192
F        4.38219624       8.03158107      19.13289955      -0.05097840      -0.02852374      -0.05478469      16.88835144      18.06931877      69.69696808     -18.04316663      16.13817420      30.80746884      -0.00285902       0.00034761      -0.00099745      -0.01266972      -0.01069778       0.01183084      19.56567144      73.95528416
Li       6.04860885      13.81306548       5.09175600      -0.02823557      -0.01110255      -0.10378437      15.46152878       7.13213110     102.03359985      -1.32896730     -12.87009846     123.90353354      -0.00358855      -0.00047787       0.00784179      -0.00273469      -0.01158568       0.09740463      90.25305994     103.44458258
Li       1.00712922      13.85054890       5.16348969      -0.01870844       0.02041979      -0.11813435      14.77656841       7.84676313      95.99433899     -22.25780557       7.44073910     113.96479801       0.00454408      -0.00815663      -0.00462945       0.00510256       0.00511142       0.06760625      73.44623479      97.44142745
Li       3.51505318      15.28079872       5.06460798      -0.04696791       0.01572677      -0.16174205      11.23479462       6.29266357     109.06920624     -20.70354874       2.92718323      72.45152563      -0.00162651       0.00497491      -0.00167025      -0.01783508       0.00336714       0.05861906      62.45080917     109.82672705
Li       8.02948217      16.56005081       4.83540646      -0.00807910      -0.04571540      -0.09087560      18.28359985       9.85830212      93.72039032     -39.49364255     -24.60183815     137.96990166       0.00067237      -0.00039030       0.00138543      -0.05845921      -0.03364328       0.10086295     120.40797904      95.99472749
Li       5.95977842      10.78131786       5.11229693      -0.00058699      -0.01335728      -0.08912331       9.10644627      10.96121025      96.40533447      15.25146138       0.75771183     127.90866135       0.00256221      -0.00374440      -0.00142838       0.02364052      -0.01124780       0.08875708      92.91939173      97.45288096
Li       2.38897797      10.85104873       4.83793959      -0.03398657       0.02428880      -0.08701822      14.42424965       8.67687607      94.14679718     -10.85626985      30.88880930     130.73941786       0.00071692       0.00169328       0.00056729       0.00593603       0.03894202       0.12545182     130.42566302      95.63977507
Li       2.55834543      13.58126812       1.93549910      -0.01738591      -0.00745595      -0.11198323       5.85297918       4.20193386      57.64036560     -11.66693766      -6.83814974      23.17671481       0.00398996       0.00080305      -0.00859873      -0.00092545      -0.00114780      -0.00508682       6.34827402      58.08894353
Li       5.83111567      15.13401025       1.88863459       0.06392211      -0.03331172      -0.08896381      22.58840370      11.31470871      56.88794327      24.64943661     -19.01739225      18.89926545       0.00281223      -0.00076237       0.00087389       0.01211120      -0.01920176       0.01393473      24.43496446      62.24545529
Li       1.61888963       9.87663192       1.88310239       0.01484669       0.00141627      -0.12830433       7.09405899       8.30228996      55.43272781      -6.43827556      -2.76915986      -8.29219930       0.00651996       0.00569534       0.00278701       0.00379613      -0.01301470      -0.00884409      22.19836332      56.49815045
Li       5.23279273      11.18301330       1.90073186      -0.00407831      -0.03184082      -0.12328434       3.76490498      11.98080063      59.50873947       0.40053009       4.14456780      16.10068891       0.00129704      -0.00410353       0.00054589      -0.00620973      -0.01240485       0.00656112      12.70615998      60.81943905
Li       0.92198948      11.63904076      28.75777869      -0.03249461       0.02903967      -0.08583694      13.03346157       7.31744766      22.76055717      -8.35021623      33.74607427     -36.87991355      -0.00511606      -0.00382710      -0.00221145       0.00207479       0.01717016      -0.04114109      44.81194173      27.22974703
Li       4.18289692      13.07770398      28.53706554       0.03575694       0.00556594      -0.13901800      30.52365303       6.69914293      36.18108749      11.04366738      18.96311004     -53.53817374      -0.00583896      -0.00650874      -0.00111258      -0.03773709       0.02428235      -0.05264144      67.97650575      47.80839887
Li       1.78005370      15.87897932      28.69196205      -0.03370994      -0.03142085      -0.10835277      20.29918861      20.42974663      33.88079071     -11.85633139     -26.12361844     -33.92979458       0.00453562      -0.00078702      -0.00314723       0.01499426       0.00567221      -0.03067717      30.14966665      44.46728668
Li       5.32823560      16.74392059      28.51616523      -0.00981908       0.04583605      -0.11375631       6.07501888      20.33945656      29.70208740      -7.48322257      10.50690369     -49.54427107       0.00422413      -0.00926386       0.01188666       0.00091502      -0.00782490      -0.04649647      58.49453550      36.50771622
Li       3.80155860       9.28508598      28.61974109      -0.01233007       0.01405269      -0.12149120       7.80331993       7.75648975      38.84293365       1.27549057      -0.92694597     -42.05854501      -0.00286103      -0.00672673       0.01102979       0.00850259       0.00064704      -0.02269391      36.34270608      40.37113362
Li       3.08455761      11.28393593      25.54157128      -0.03819744       0.04261740      -0.01815834       5.77146244      15.61676884      44.01935959     -29.21474050      33.04145528     -99.14159055       0.00196435      -0.00135278       0.00757245      -0.02460588       0.00558688      -0.05996207      72.90437158      47.06269506
Li       6.66561698      13.06462617      26.96031541      -0.00881182       0.04060332      -0.04123870      16.63061905      17.85692215      27.83319855     -16.36235238      27.77288674     -34.35557485       0.00145402       0.00048667      -0.01257146      -0.00966346       0.01999139      -0.03306002      30.39430135      37.01532251
Li       0.20520707      14.01431504      26.96022897       0.02535881      -0.01104821      -0.01881880       8.55770683      10.80060482      26.05902672      20.43751130      -1.72652356     -29.92390367       0.01071882      -0.00932108      -0.00611036       0.03162701      -0.02165435      -0.00714006      24.29654790      29.47813231
Li       3.65778527      15.25837290      25.66763299       0.00570325       0.00286693       0.00852510       3.24874496       3.35737443      48.10565186       0.14100541      -2.98241365    -117.83151077       0.00884328      -0.00293860       0.00597508      -0.00004239       0.00158186      -0.03967753      46.72847622      48.33197749
Li       7.51849634      16.72395351      25.60380507      -0.02635725      -0.02873135      -0.02603902      17.83001328       9.35499477      39.67878723     -11.14224575     -32.61563031     -98.16472724       0.00046613       0.00326415       0.00501736       0.00611512      -0.00750620      -0.06908129      75.09008895      44.49529702
Ga       1.02654721      16.67050861       6.86597411       0.00042084       0.02986944      -0.40211654      18.19168472       9.27204132     232.26240540     -37.66949248      17.44935375      60.43837878       0.00253020      -0.01320688       0.00392975      -0.01198530       0.02184576       0.00455973      37.94448822     233.15817186
Ga       6.02511150      16.73580000       6.86589567       0.01683222      -0.01500580      -0.36835080      13.99374485      10.64297295     232.36242676      40.00703915       8.60872982      81.05218278       0.00093484      -0.00302560       0.00047058       0.04423673      -0.00367509       0.03975499      58.46999559     233.02659749
Ga       3.57863255      12.43770587       6.93273864      -0.00632434      -0.00588515      -0.38458639      13.29004955      18.19657898     243.58903503      10.67609345      -8.23773309      81.97974550      -0.00499250       0.00030735       0.00733400      -0.00016699      -0.02201508       0.03176671      33.44448752     244.62902299
Ga       3.55868575       9.47943126       9.04288715       0.00787051      -0.00370232      -0.38322473       4.97826958       1.89179349     203.16317749       0.47688880     -13.95407463      26.79806791       0.00564563       0.00798911      -0.00255066       0.00755542      -0.00720033      -0.03018445      31.59102301     203.23296666
Ga       6.09793230      13.83276128       9.06696386       0.01463112      -0.01447942      -0.38621306       6.26560163       0.94695717     219.93344116      24.14774579      -1.26988245      44.01147687      -0.00203858      -0.01395325       0.00126290       0.02255366      -0.01575519       0.00344351      24.75439993     220.02471005
Ga       1.03672248      13.81616608       9.07751200      -0.02585363      -0.00352840      -0.38189387       5.17351437       5.77416420     218.85350037     -30.33854833      -7.89481725      44.74989697      -0.00836049       0.01242575       0.00204264      -0.03634310      -0.00376078       0.01078510      33.48821916     218.99077800
Ga       3.56802686      15.26767116      11.25076758       0.00651051      -0.00041969      -0.05248260       1.81165087       1.54320490     116.33453369       7.24197773      -0.54159046     160.09600699      -0.00240636       0.00240958       0.00526501       0.00234182       0.00204173       0.15820816     153.01727896     116.35887284
Ga       8.59892701      15.27386665      11.26742963       0.00223192       0.00029820      -0.04614109       1.63664019       3.45220494     115.11594391      -0.10071577       4.90804819     154.31288234       0.00518232      -0.00923371       0.01147097       0.00393659      -0.00945755       0.15642390     144.95845565     115.17932476
Ga       1.04719024      10.90759103      11.26098506      -0.00099978      -0.00932009      -0.05261582       1.98267424       2.85979533     115.77278900      -4.20466307      -5.94261288     153.78185918       0.00130578      -0.00232419       0.00610465      -0.00648842      -0.00342204       0.15091664     145.02574694     115.82507543
Ga       6.06845963      10.94343156      11.25877460      -0.00292453      -0.00269507      -0.06218266       2.51137257       1.39972150     115.39635468      -3.34640513       1.92519393     157.24446391       0.00217585      -0.00230255      -0.00619032       0.00383123       0.00124343       0.14306650     149.30811289     115.43216573
Ga       1.08874212      16.74022151      13.45817230      -0.00074201       0.01116336       0.11656514       4.81190109       3.39081097      18.40549660       3.49626707      -2.30917816     112.04176553       0.00442560       0.00497155       0.00033257      -0.00420279       0.00504083       0.07190788      72.09354281      19.32393066
Ga       6.08793872      16.68927311      13.46052189      -0.00261335      -0.00257797       0.11898512       4.33594227       4.40688419      18.36176682      -6.15605676      -0.72655730     111.88424524      -0.00811064      -0.00262341       0.00519090      -0.00534948       0.00443622       0.07551628      70.73274668      19.37460979
Ga       3.54606789      12.37758863      13.45455777      -0.01555692      -0.00318922       0.11673784       3.47404647       4.59898710      18.49258614       5.99330122       4.85155474     108.69060120      -0.01769730       0.00199554       0.00424673      -0.00866683      -0.00467096       0.07251453      69.18442113      19.36996188
Ga       6.05424550      13.77459641      15.66697605       0.01994910       0.00962894       0.14506578       2.57329106       5.66405058     127.07865143      11.26123646       0.19590606     -42.42756582       0.00148078       0.00511934      -0.00475562       0.01557681      -0.00501535      -0.07452506      71.89704278     127.23084117
Ga       1.04480368      13.86960022      15.66298438      -0.00356366      -0.01552272       0.14203361       4.18689632       4.46540833     127.37847900      -6.23376703      -5.82288046     -41.63212792       0.00377123      -0.00195325      -0.00837301      -0.01217403      -0.00303826      -0.07924613      72.65278867     127.52547543
Ga       3.57720844       9.48605584      15.64196389       0.00384889      -0.00751727       0.13347676       0.63315159       0.41640434     128.21310425      -0.62483854      -3.78570283     -55.38133896       0.00498716      -0.00387761      -0.00901993       0.00487745      -0.00848188      -0.07742149      68.55643477     128.21534376
Ga       3.57861627      15.26815357      17.85990756       0.00269275       0.01779264       0.13480827       0.59984362       0.90208709     190.57226562       3.45272418       3.90055544    -170.44774851      -0.00076948       0.01380829      -0.00199585       0.00329760       0.01992813      -0.15441895     152.60011466     190.57534467
Ga       8.50183956      15.27408645      17.85174217       0.02111983       0.01183507       0.09254612      12.88480854      17.30372238     167.58874512      29.25668467       0.61243597    -154.51580493       0.00276131      -0.00875902      -0.00478488       0.02764359       0.04011697      -0.13159233     138.15976126     168.97166801
Ga       1.12230157      11.02070166      17.86411119       0.00077561      -0.02920131       0.09957741      16.25906754      13.01955795     169.01635742     -15.22298573     -28.55922110    -155.71180686      -0.00663517      -0.00337922       0.00280524       0.01813088      -0.05340219      -0.12571138     140.11486851     170.29502413
Ga       6.13077132      10.85006804      17.86039216      -0.03585616       0.01723617       0.10118327      15.41441441      14.15507030     167.28187561     -18.16073847      24.64168239    -153.82865919      -0.00457444       0.00877818       0.00379748      -0.06492479       0.00840113      -0.11986595     137.60432708     168.58587157
Ga       3.53303383      12.58600171      20.26431550      -0.02641883       0.10105260       0.16627562       6.47556829      41.64926147     204.28736877     -35.58152409      -1.88321611    -167.67915854       0.00459409      -0.00095170      -0.00857872      -0.02147879       0.04742801      -0.14266896     144.91578201     208.59032337
Ga       1.25803410      16.66068124      20.24404396       0.09605941      -0.01979353       0.18552250      35.53897858      22.23787689     204.71917725       6.90354316      37.32540395    -166.21008889       0.00061977      -0.00036814       0.00559837       0.04216702       0.00588329      -0.13404310     145.82521902     208.96766185
Ga       5.95025948      16.58740181      20.24037348      -0.05584559      -0.09306181       0.19075519      35.96690750      24.02770805     209.93397522      35.12708320     -38.80189982    -156.05189526      -0.00159804       0.00313435      -0.00048376      -0.01287629      -0.06852151      -0.13069248     149.05056846     214.34370329
Ga       6.17046621      13.77455101      22.50526159      -0.01737231       0.09045431       0.19920695      12.89028263      17.11670303     196.06282043     -12.46940214      80.98171147    -184.24476907      -0.00811460      -0.00290970       0.00262888       0.01200628       0.05799501      -0.10063058     121.55965446     197.23024734
Ga       0.99795711      13.82910908      22.52854228       0.08462492       0.00559240       0.20657206      18.09708786      14.96810341     199.15191650      75.80812714      -1.07542194    -177.03626145      -0.00357147      -0.00456694      -0.00253644       0.04696955      -0.00646808      -0.09968936     109.52944308     200.53187915
Ga       3.58685559       9.49508282      20.26844956       0.00901621       0.00166332       0.10126448       2.44355845       2.19068003     198.90846252       2.54356745     -10.83940674    -151.76953412       0.00958809       0.00766537       0.00556846       0.01427085       0.00176506      -0.18112594     186.84630286     198.93553358
Cl       4.75940908      13.28762981       2.96239604       0.01188544      -0.02772909       0.13927524       9.22784042       9.45830631      89.47366333     -22.07900519     -34.61973047     -60.30046597       0.00831835      -0.00255572       0.00898001      -0.00377312      -0.02202950      -0.06326318      75.79254749      90.44417630
Cl       8.20828507      14.56207139       2.82746764      -0.01870688       0.02678401       0.15742725       4.31364393      11.45909119      84.71620941     -11.79641033      51.90980014     -57.92022367       0.00036967      -0.00499713      -0.00627266      -0.01821190       0.02948228      -0.02033020      41.61392662      85.59646273
Cl       1.91833157      15.61134446       3.02196289       0.04051993       0.02517018       0.17096548       5.59313107       4.78933334      93.31613922      27.83704035      33.40447143     -33.42290953       0.00167801       0.00359237       0.00050880       0.02877759       0.02940963      -0.03324743      50.40239294      93.60621063
Cl       5.17912419      17.06455024       3.03588666       0.00963181       0.03948805       0.19450296       8.21644020      13.55953884      92.50753784      12.86193055       2.29169407     -26.47422660       0.00039404       0.00360047       0.00902826       0.01822600       0.00955297      -0.02088757      35.33225068      93.85635589
Cl       3.74100301       9.55546162       3.09591592      -0.00911246       0.02941118       0.08561210      13.61139488       7.52894449      83.26830292      13.54630577       2.66688300     -91.40873103       0.00981108       0.00678527       0.00416390       0.02324950       0.02292332      -0.11197732     118.02461935      84.70870880
Cl       1.06483418      12.01986855       2.99804574       0.00387215      -0.03906167       0.08569869      20.42414474       4.41362476      83.14891815      38.30011805     -41.40222448     -88.20200258       0.00139060       0.00258407       0.00408120       0.02883951      -0.02865979      -0.08325513      96.73291056      85.73428930
Cl       6.55057434      12.78076801      29.40631615      -0.04077534      -0.01311320       0.12319567       9.12160778       2.49243307      40.75504684     -42.54287864     -17.93180633      31.32115559      -0.00220884       0.00927359       0.00511950      -0.04162345      -0.00982885       0.02147463      46.75366267      41.83766000
Cl       0.43601122      13.94824930      29.39977507      -0.00019790      -0.00680225       0.09354407       5.21799088       2.81798911      40.84078598      14.27266512      -0.40131523       8.72098208      -0.00263657      -0.00147630       0.00614537       0.00537369      -0.00389423      -0.00533818      14.20853868      41.26909608
Cl       3.83851177      15.17827296       0.05784929       0.01150702      -0.02229631       0.15963660       6.85780191       7.12932968      59.83295059      -3.21630160       2.62960561      23.21852030       0.00066819      -0.00565479       0.00362277      -0.00125434      -0.00983674       0.01198263       9.54316963      60.64518748
Cl       7.30567424      16.47995061       0.18747431      -0.00196321       0.01139402       0.10910991       5.15018892      16.38260651      49.05083084       4.79067629      41.39971321      15.11161782       0.00316033      -0.00156391      -0.00284075       0.00015010       0.03927679       0.00627360      41.95349374      51.97016690
Cl       3.08359386      11.39981035       0.18669723       0.01920003      -0.07394639       0.19719507       9.61993885      10.70002937      66.40020752       8.62220802     -35.60049420      40.54356736      -0.00114283      -0.00977850      -0.00173885       0.00599859      -0.05101079       0.03668527      56.81121910      67.94130857
Cl       2.52271261      13.45986622      26.68438112       0.02776491      -0.03480340      -0.06262018      12.51619625       8.54376888      51.73077011      -1.37029910     -13.80207612      66.05436872       0.00219587      -0.00033850       0.00283136       0.00750301      -0.01390722       0.05819468      57.24834582      53.90476539
Cl       5.83623623      15.22283256      26.61405328      -0.00610309       0.02312977      -0.07142678       6.33633471       7.10488510      49.05718231     -21.97215346       2.19695229      45.53584378       0.00275388       0.00192883       0.00073893      -0.01969771       0.01902073       0.03673320      45.73613901      49.97234901
Cl       2.73404896      17.23399960      26.75233570      -0.02315728      -0.00609624      -0.01023418       8.61972427       6.29220104      32.86645889      -9.40849902       0.75017148      69.77210900       0.00842915      -0.00849345       0.00485988      -0.00352006      -0.00449771       0.05678931      53.43608573      34.55568782
Cl       1.53467515       9.96113081      26.88195183       0.02857939      -0.05012084       0.05131255       8.51025772      10.87489605      10.35283470      20.57761956     -25.56121263      74.08168745      -0.00013193      -0.00069571       0.00314440       0.02456049      -0.02138383       0.07338259      77.27300466      17.25888284
Cl       5.19220942      11.16636506      26.81488269      -0.02837735      -0.01090739       0.03566894      11.03973866      17.07686806      19.13890076     -25.98129448     -10.15375305      81.35927230       0.00145427      -0.01111476       0.00316147      -0.01792171      -0.04029277       0.07903053      83.56374294      27.92476991
Cl       0.99620677      11.99244081      23.71633536      -0.01452654      -0.03414348       0.00864750      15.83551025      13.31103897      59.41030884      25.77109078     -28.25669857     120.08704402      -0.00158442      -0.00131704      -0.00641291      -0.00177983      -0.05528539       0.10441336     123.26833782      62.90891781
Cl       4.54764908      13.37509579      23.89706255      -0.00036468      -0.01435941       0.06735991      18.48470688       6.66193438      59.19749451     -31.10810848     -18.37642865     133.88412306       0.00983118      -0.00071593      -0.00371947      -0.01887365      -0.00094509       0.11648111     123.58073965      62.37314418
Cl       7.86236630      14.44469446      23.72316891       0.02678423       0.02955993      -0.00705191      14.07857227      11.19260788      51.59386063      -0.26233721      57.44909043      75.19385844      -0.00653520       0.00299294      -0.00029192       0.02063670       0.04467603       0.05941600      77.72276277      54.63887923
Cl       1.40485839      15.44372523      23.93553609       0.02010294      -0.01332198       0.03817576       7.80377626      17.46540070      65.33112335      28.82849750       3.98018820     121.94328040      -0.00153318      -0.00648257       0.00149627       0.03569929      -0.00757889       0.11089483     115.56601434      68.07418618
Cl       4.85779710      17.20105827      23.92207264       0.00518823      -0.01968327       0.03639996       8.75327682      11.64367676      62.34658051      -4.90293402       6.54967030     136.76670517       0.00029700       0.00300032       0.00141969      -0.01201969       0.00535705       0.12461168     123.82859698      64.02570706
Cl       3.62583161       9.48352697      24.07998303       0.01921770      -0.00174969       0.00577097       5.72719288       3.15608144      61.36730194      13.23518651      13.19155428     106.07708684       0.00111753      -0.00629876       0.00247975       0.00390722       0.00067860       0.14269933     140.42078385      61.71472544
F        5.13341119       9.30748358       8.00992071      -0.05502050       0.03437565       0.10349730      33.82289886      15.90763378      83.62133789      11.15660899       0.25776003     -42.43324629      -0.00405254       0.00341405      -0.00594692       0.00272816       0.01887611      -0.04925646      46.48407735      91.59459291
F        0.14167285       9.33813989       8.05282227      -0.05600773       0.03701781       0.09746775      31.80481148      17.61032867      74.36438751       2.39197220       1.91165366     -48.20424477      -0.00492134      -0.00187018      -0.00066462      -0.00535676       0.03568418      -0.04106879      55.16354321      82.77518855
F        7.65761568      13.63742228       7.99811326      -0.05505927       0.04624693       0.10184953      27.57519150      12.72061539      72.67259979     -16.68123246      13.48238415     -35.71414430       0.00112030       0.00161583      -0.00468233      -0.01039602       0.04244741      -0.02475929      46.93535847      78.76237682
F        2.67507285      13.65253797       8.15374066      -0.03832756       0.05268367       0.11674461      33.52516556      12.81753922      75.90232086      13.06943819      20.95939257     -41.58385283       0.00405818       0.00119511      -0.00382418       0.00126238       0.04949234      -0.02343176      52.20053751      83.96063571
F        0.36890656      15.28568189       8.11047677      -0.00206331      -0.06830303       0.12499811      12.28811359      40.34524155      76.81556702      12.45694070       2.38011570     -37.69233028       0.00038526      -0.00214277       0.00740122      -0.01792379      -0.00818569      -0.02432802      37.12792568      87.63200094
F        5.44669086      15.30464978       8.08058840      -0.01873905      -0.05728266       0.11238915       9.21919537      35.06321716      79.35425568     -16.08980031       1.91509402     -44.96969776      -0.00289489       0.00758383      -0.01311029      -0.03516979      -0.01507191      -0.02633759      41.59222512      87.24402934
F        2.92510269      10.96609159       8.06508886      -0.00740159      -0.06409578       0.12708089       7.36254692      36.97980499      80.18439484      -8.86548380       6.96715106     -41.16034017      -0.00155463       0.00222504       0.00339819      -0.02673627      -0.01745064      -0.02276891      41.30332310      88.60728102
F        2.56747995      16.87284426       8.10013111       0.06441526       0.01165581       0.11534025      27.74407768      24.82077217      74.19458771       8.25724176     -21.51549612     -36.28840054       0.00003404      -0.00271409      -0.00648767       0.03232119      -0.02142267      -0.02443699      41.40832174      83.00988750
F        7.60252708      16.88531778       8.03590711       0.04742015       0.03945192       0.14250363      28.81243706      25.28184319      84.28163910      -4.92947675       3.25456646     -25.47376210      -0.00736134      -0.00702912      -0.00249232       0.01961921      -0.00390172      -0.00892937      27.91355086      92.58899942
F        0.09420931      12.56898548       7.98708437       0.05718922       0.01756749       0.12116772      24.15982628      18.54237938      79.29953003       8.17963756       1.37148989     -25.94382148       0.00097916      -0.00083589       0.00050216       0.02977806      -0.01450070      -0.01182066      34.17536490      84.94664503
F        5.14844022      12.51782343       8.08395337       0.04942962       0.02481044       0.11745846      24.71883583      20.99490356      81.09667206       6.98039415      -8.93652984     -42.21060811      -0.00562708       0.00524283      -0.00531710       0.02503610      -0.01837499      -0.03461561      48.54312225      87.34115318
F        1.91227211      15.25189329       5.99985225      -0.03386538       0.05060943       0.10471037      33.16915512      44.06059647      71.19987488      11.45988596      12.12732775     -25.57721472      -0.00213595       0.00050312       0.01386596      -0.00746683       0.00672530      -0.03389505      48.45872348      90.06081943
F        6.78869005      15.40631412       5.74290089      -0.00337265       0.01233400       0.07356824      27.30947304      38.74696350      79.56118011       5.58845491       4.34330715     -48.15243274      -0.01014523      -0.00044605      -0.00467161       0.01760847      -0.01023669      -0.09226197      92.40235744      92.61271985
F        4.25326775      11.14314172       5.74854973       0.01579884      -0.01587440       0.05342735      19.69332695      29.69944382      72.85723877     -17.68030302      -5.52890595     -54.86938410       0.00110671      -0.00567334      -0.00424727      -0.00159235      -0.03018068      -0.07465456      74.59947134      81.10524848
F        1.83902239       9.28893255       5.71743876      -0.02137317       0.02977665       0.06597784      18.52789688      31.42738342      68.90484619      15.21205545      20.70835851     -61.02167773       0.00528099       0.00332337       0.00532712       0.01263150       0.04582325      -0.05115020      71.06305279      77.96692388
F        4.34785727      13.84098430       5.93029231      -0.02767525      -0.02284925       0.10262621      19.41436195      33.95311356      80.77966309     -13.66354047      11.25766140     -31.40664091      -0.00661542       0.00413665       0.00190562      -0.01596860       0.01172331      -0.06156414      64.60224315      89.75012724
F        4.39987306      16.69363307       5.91746059       0.04781784       0.02421559       0.06637870      44.72140121      13.45791531      72.99060059     -12.71101224      -5.39380059     -46.32558260      -0.00038009      -0.00126952       0.00335044      -0.01187617       0.01003605      -0.08556421      90.36476500      86.65302641
F        6.94053565      12.31029643       5.77372501       0.00537847       0.02683190       0.11940993      43.82880020      11.67302322      64.90544128     -17.67308004       0.01303645     -11.90267573       0.00262249       0.00083099       0.00128460      -0.01351809       0.01197861      -0.01432320      25.06773175      79.18294959
F        2.02130817      12.41792638       5.87565346       0.01985656      -0.05002151       0.10297369      44.35792542       7.28543425      91.10836029      14.54691000     -44.70575083     -49.22284552       0.00184547       0.00892547       0.00161032      -0.00383709      -0.05107262      -0.08951153     109.24858736     101.59447039
F        2.66149329      16.52059141      12.44602062       0.01047604      -0.02511178      -0.03678931       8.47630310       6.97632790      19.03574562      19.89988810     -25.16067053     -66.24037548       0.00310521      -0.00330241      -0.00108696       0.02808937      -0.01302481      -0.03754777      45.25620376      21.97445054
F        7.66731775      16.50837780      12.45173429       0.00130185      -0.01916197      -0.03259289       8.58439255       7.65965796      18.50524712      18.20742023     -25.52394050     -61.25385903      -0.00158554       0.00187281      -0.00413640       0.01769787      -0.00679403      -0.03405763      36.63664861      21.79005109
F        0.13042006      12.15720380      12.45051050       0.00742856      -0.01827895      -0.03307080       8.66436481       6.41259956      18.29643250      22.95108668     -21.29843304     -59.92326445      -0.00128605      -0.00092780      -0.00275321       0.02739924      -0.00548519      -0.03334461      42.18352072      21.23563262
F        5.13046448      12.17571811      12.44038065       0.00613325      -0.01254288      -0.03306520       9.53000450       5.78032160      20.42383575      21.03781625     -20.41412104     -63.43676126       0.00225401       0.00249543      -0.00242354       0.02518991      -0.00264130      -0.03558357      40.64516076      23.26727681
F        2.95063316      13.85078416      12.44557154       0.02014207       0.01909056      -0.03943270       7.05282831       8.79673672      19.39719772      12.47555560      30.20222162     -68.54579555       0.00453222       0.00227097      -0.00205420       0.00155102       0.02827809      -0.03900968      45.28758490      22.43604786
F        7.97651014      13.85235308      12.45889259       0.01431042       0.00982153      -0.02370353       8.25331688       8.61065388      18.48639679      10.94046100      28.96841045     -60.14708743      -0.00126469      -0.00128589       0.00268932      -0.00755800       0.02142395      -0.02727047      38.11733989      22.00016968
F        0.45337855       9.48395911      12.45199865       0.01288012       0.01429664      -0.04300685       7.01204300       9.00315571      19.51527405       9.62041268      29.79170583     -70.19867937       0.00029067       0.00088565      -0.00395873      -0.00538489       0.02535742      -0.04544164      48.49650843      22.60689012
F        5.46810974       9.51923373      12.45297762       0.01845028       0.01512691      -0.03362095       6.98177052       8.84636784      17.75930023      17.86945583      29.56141552     -67.44285913      -0.00271119       0.00118383       0.00077566       0.00015260       0.02540076      -0.03649525      44.53966462      21.03321393
F        5.10924784      15.44143274      12.44388861      -0.02702091       0.00895136      -0.03622781       7.05142546       7.84625101      19.09353256     -31.38730267      -2.50790251     -64.18131827      -0.00373387       0.00237561      -0.00221690      -0.02427587      -0.01117504      -0.03588396      41.70209597      21.81396895
F        0.11249544      15.47016507      12.44864907      -0.02130973       0.00385480      -0.03769891       7.37078810       9.09282494      19.91933632     -31.68857171      -8.50540080     -69.45146824      -0.00329329      -0.00021306      -0.00023601      -0.02239284      -0.01845175      -0.03944097      47.27019687      23.10385124
F        2.58936650      11.10584182      12.44714287      -0.02217698       0.01509512      -0.03553404       8.24387169       8.03397942      18.43522644     -31.87963396      -1.19536121     -69.41205033      -0.00184717       0.00420702       0.00047229      -0.02084763      -0.00656363      -0.03778160      44.04979548      21.73393245
F        4.55277004      14.00365629      10.25523621      -0.02877217       0.01592603       0.06351268      16.67899132      14.64795780      52.92929459      12.07254590      -7.49945470     -53.22888022      -0.00136630      -0.00074427       0.00417276       0.00578548      -0.01642410      -0.01378055      24.88626862      57.39565876
F        2.02657047       9.65241936      10.24944054      -0.02374137       0.00829963       0.05698964      16.88923073      14.78704453      48.94322586      12.64324286      -9.24701421     -46.05938509       0.00143036      -0.00459308      -0.00134930       0.01144651      -0.02661042      -0.02680169      35.11282783      53.84553982
F        4.18197441      16.73890061      10.24215317       0.00014077      -0.02613863       0.04869550       5.51499367      20.80623436      52.37607956      -2.25781770      16.10201898     -57.13293893       0.00266076       0.00119735      -0.00136750       0.01242528       0.02138081      -0.03122851      37.34163664      56.62656844
F        9.19327849      16.74092720      10.23930180      -0.00081454      -0.02054689       0.05811989       5.87432957      20.61160660      50.67724991       0.05225876      16.47004253     -41.48350252       0.00083328       0.00360244      -0.00527503       0.01190764       0.02783249      -0.02733643      34.58962478      55.02299277
F        1.64344703      12.37992887      10.24369667       0.00121053      -0.02695859       0.05817677       5.90485287      18.28075600      50.75639343      -0.17330868       9.48078011     -46.63897370       0.00379178       0.00169144       0.00047613       0.01382779       0.00925998      -0.01751217      21.94500470      54.27029391
F        6.70861748      12.40809424      10.24951780       0.00557910      -0.02350738       0.05991425       5.35335922      20.20705223      51.07772064       5.50196685      15.98001651     -52.58664294       0.00314020       0.00040799       0.00490400       0.01865796       0.01604622      -0.01966131      32.99711455      55.18982660
F        1.96779345      15.05861500      10.27954738       0.01557085       0.01646084       0.04877719      18.81681061       8.67383575      48.94448471     -18.10631417      -4.67071087     -58.68439969      -0.00277966      -0.00213532       0.00193744      -0.02416213       0.00517615      -0.02452630      34.79938436      53.14950961
F        7.02203198      15.06577443      10.24663950       0.02434175       0.01916855       0.05716240      19.06559372       7.37875366      50.07453537      -9.86129035      -6.97607788     -46.09259123       0.00012964       0.00809856       0.00145132      -0.01565763       0.01137713      -0.02157889      28.11365305      54.08698514
F        4.49548042      10.71846349      10.24211794       0.01830330       0.00850562       0.05161718      20.54338074       6.98913527      48.78260422     -13.11154136      -4.90033063     -44.04994688      -0.00648207      -0.00446813      -0.00596364      -0.02910186      -0.00401592      -0.02848633      31.92383057      53.39120694
F        5.14420754      15.02687113      16.83979652      -0.02190363      -0.02568995      -0.01071009       9.71660328      16.83489037      53.81890106     -35.51081561      -6.06257407      51.89348877      -0.00433141       0.00517369       0.00296305      -0.03014377       0.01745752       0.06721660      70.32559346      57.22149967
F        0.09247897      15.12582395      16.86719943       0.00845277      -0.02885564      -0.04426184      23.37315559      15.95427132      63.35626602     -31.23735319       5.26383691      47.40452102      -0.00153185       0.00197774       0.00208605      -0.01369586       0.00868027       0.04345949      43.64227979      69.38918950
F        2.67984934      10.74290426      16.84960193      -0.00599080      -0.05053760      -0.02819028      20.03237534      17.16638374      57.60280228     -29.51550720     -20.90911325      56.07130269       0.00182722       0.00259312      -0.00330492      -0.03984332      -0.00639921       0.06622309      81.55636135      63.35663835
F        5.45139352      12.32598854      16.87607234       0.02036258       0.01994760      -0.04305855       9.58079433      26.46582413      63.28339005       9.26811919     -27.84494996      45.90208292      -0.00060369      -0.00491494       0.00303792      -0.00283366      -0.01773585       0.04218581      41.25416089      69.26051489
F        0.46343087      12.44813891      16.82939255       0.01828778       0.02035684      -0.04062249      10.61411762      23.00407600      61.17181396      23.37651458     -17.28425064      34.47764215      -0.00238130       0.00491242      -0.00383403      -0.00504657      -0.02621631       0.04958427      61.88389347      66.21055678
F        7.95131642      16.76306784      16.84993644       0.05207701       0.01816461      -0.02921969       9.05727863      23.73007965      57.25776291      37.23820251     -18.31886396      52.27366461      -0.00286328       0.00494553      -0.00407039       0.02931717      -0.02768406       0.06021222      78.94634541      62.63866529
F        3.00666121      16.74798011      16.84346345       0.03919247      -0.00215171      -0.01002941      12.53227901      15.11089516      54.13499069      21.92986636     -27.97429839      52.06250979       0.00366936      -0.00182222       0.00295783       0.00474429      -0.03024029       0.06634985      69.47870448      57.58467146
F        7.58525513      13.98912276      16.82540858      -0.02180989       0.01187601      -0.03711356      23.02506828      12.67043018      61.51056671       7.12027129      27.14044199      36.73534043       0.00232347       0.00379115      -0.00006701       0.03306941       0.01495375       0.05499190      64.04217388      66.88978537
F        2.58696696      14.03591442      16.83840578      -0.02467809       0.02662896      -0.01992114      17.85100174       7.35855627      54.41839981      11.47971131      30.41967124      49.86723069      -0.00653274      -0.00207957      -0.00426213       0.01621951       0.01149756       0.05853464      68.15744759      57.74226226
F        5.11573442       9.63402146      16.84950897      -0.04980011       0.03619903      -0.03354062      22.83138657      10.63766479      56.24802017      -6.60395819      43.36657036      54.48628918      -0.00670523      -0.00709888      -0.01195538       0.00205541       0.04077204       0.05563611      83.28855453      61.63012168
F        0.17629820       9.69646287      16.88603759      -0.03441746       0.00622010      -0.04259768      24.08473778      14.94425392      63.86376953      17.21014270      21.48812825      48.71337165       0.00121665       0.00202577       0.00181058       0.01074433       0.00710206       0.04365076      43.21048563      69.87121280
F        7.03587813      12.52545407      14.65216573       0.04345199      -0.00150277      -0.05874463      10.62654972       7.67897558      26.54735374      18.92970536       5.06655489     -22.66636824       0.00490481      -0.00012229      -0.00536060       0.01405505      -0.01360341       0.00063322      17.36068451      29.60831328
F        2.01619258      12.58764893      14.64447842       0.03476214       0.00861759      -0.05830320      10.82173347       5.97520590      26.05431747      18.04157017       5.33083384     -29.04089102      -0.00216944       0.00693762       0.00109500       0.00484935      -0.00354241      -0.00024347      12.68408230      28.83817712
F        9.56493964      16.90729861      14.64400714       0.02582747       0.02321122      -0.04729478       8.56074333      10.25861645      26.02120018      11.16500663      18.12810418     -20.11845726      -0.00416668       0.00658723       0.00431816       0.00423967       0.00014495       0.00393419      10.59797740      29.25112642
F        4.57192510      16.89044506      14.66677303       0.03641126       0.00123258      -0.06259513      10.63673973       7.33889008      25.11721420      21.35005826       4.43022411     -29.37420049       0.00128499       0.00206701      -0.00404444       0.00638843      -0.01290993      -0.00679712      16.06023284      28.24666332
F        6.67437540      15.25647757      14.64324427      -0.02245513       0.02919048      -0.05541454       9.60763645       7.78631163      25.73629951     -14.13836090      11.62643059     -23.48688939      -0.00108623       0.00049062      -0.00147114       0.00384356       0.01025982       0.00257345      11.66613931      28.55329122
F        1.67896602      15.31798863      14.65341290      -0.02014332       0.03018738      -0.06290915      11.26374149       6.66528606      25.18199348     -16.86610415      18.55853070     -33.52090831       0.00013815      -0.00184664       0.00074117       0.00854566       0.01231778      -0.00552791      17.62436899      28.38011110
F        4.17927329      10.95563667      14.63892519      -0.03514485       0.01566523      -0.05210149      11.63317299       7.05580902      25.93756676     -26.54746700       4.06154972     -22.39776369       0.00011613      -0.00392846       0.00213135      -0.00378926       0.01144308      -0.00073187      16.11627568      29.28946097
F        4.48337038      13.59688279      14.65476576      -0.01657369      -0.03034616      -0.06115641       4.29568720      11.84655476      24.98390961      -5.46345697     -20.45540136     -26.71235315      -0.00155046      -0.00104573      -0.00548019      -0.01622927       0.00200319      -0.00519210      14.99487819      27.98195003
F        2.00018726       9.26670978      14.64272592       0.00308314      -0.03403608      -0.04852951       8.28621864      10.58012486      25.95650482       9.02293548     -20.03567862     -18.94662474       0.00306511       0.00091354       0.00185693      -0.00812647      -0.00416051       0.00288251      12.33082563      29.22910542
F        7.46655182      13.54456486      21.06088186       0.06169829      -0.05451955      -0.09608504      39.15864182      36.44163895      78.25018311     -11.84988332      -8.52704403      55.49754889      -0.00468522       0.00394674       0.00552138      -0.00449640       0.02382585       0.01866674      23.83306856      94.78651505
F        2.59543859      13.74886399      21.38477300       0.00871852      -0.01642326      -0.06779009      40.38717270      21.68553925      70.94962311     -52.10907417      17.18700845      57.52887567      -0.00077958       0.00141578       0.00258898      -0.02728039       0.03418213       0.00069115      42.18445664      84.47032231
F        5.20538777       9.27838917      21.18515406      -0.00189516      -0.03795090      -0.03320190      13.77074814      16.62322617      57.61133575      35.33865054     -25.55518871      54.20520582      -0.00516932       0.00132260      -0.00314140       0.00776050      -0.00568619       0.05810674      62.98918983      61.52260690
F        0.13478346       9.33142962      21.14518528       0.02779786       0.02084683      -0.03096169      33.53824615      15.04335117      63.94521332     -32.00054865      50.89421546      96.45452743       0.00001651       0.00086692       0.00283185      -0.00330629       0.03631864       0.06123893      68.40506154      73.75707882
F        2.95991273      10.99980979      21.18789353       0.04174803       0.02127295      -0.04043424      14.14089108      16.16496086      56.06947708      10.39773761      49.32850228      48.22018139       0.00410972      -0.00582131      -0.00566473       0.01094040       0.01232320       0.05089319      59.78862557      60.04212705
F        0.42475517      15.28863744      21.17995370      -0.02638680       0.00539704      -0.02992281       3.97901011      34.47355270      65.58313751     -28.92047279     -62.41860442     105.78757728       0.00269580      -0.00174213       0.00202669      -0.02705295      -0.02873096       0.06326979      73.24003256      74.19842507
F        5.42358970      15.23923304      21.42789865       0.00336623       0.02291916      -0.07200798      13.75770092      46.22531509      73.04462433       6.85541037     -53.26141983      50.56069223       0.00167014      -0.00452427       0.00356262      -0.02730382      -0.03494766      -0.00775245      43.50981299      87.53040177
F        0.04949265      12.78530429      21.16577979      -0.07971649      -0.02967314      -0.08852342      50.70963287      19.90878677      77.36752319      -5.89278570      21.47266591      64.59173074       0.00690526       0.00146002      -0.00024199       0.01631553      -0.00722324       0.01825970      22.50032708      94.62325455
F        5.15329028      12.54418714      21.17463375      -0.00326356      -0.02360335      -0.04075944      25.44472313      22.18481255      63.22719955      52.56077017      12.91083445      92.45109838       0.00243049       0.00324154       0.00064936       0.01863989      -0.00324862       0.04853275      50.96749810      71.67481152
F        2.72979106      16.88688271      21.39335521      -0.01041505       0.00944308      -0.05432513      39.65373993      29.88048744      70.83977509      51.73080168      41.35260054      64.17949254      -0.00043269       0.00258547       0.00511724       0.05390086       0.00358480       0.00544181      54.34370858      86.50743526
F        7.59869566      16.88648425      21.18656109      -0.03946511       0.02895702      -0.03435940      19.57102013      13.73906803      59.21806717     -41.35726235     -10.19596823      53.55672238      -0.00138499       0.00133465       0.00136410      -0.01492713       0.00232649       0.06140780      61.55988314      63.86365397
F        4.44843634      10.90497882      19.12922878       0.05476053      -0.03244919      -0.05661587      24.65357971      11.39956284      71.41474152      -3.46877105     -25.95053072      30.85385701      -0.00226324       0.00038513       0.00375520       0.01524886      -0.00336516       0.01374213      20.50553809      76.40559097
F        2.03835880      15.44641297      19.04134251       0.03828661      -0.00294526      -0.05627706      35.35412598      14.89076996      68.75964355     -42.78378413      27.82905088      54.00311550       0.00490916       0.00073348      -0.00271048      -0.01920789       0.00423609       0.04367027      52.39345711      78.73714393
F        6.96306078      15.50699637      19.01842713       0.04577157       0.05247492      -0.01687013      26.90419388      11.23248577      47.82142639     -21.37727078      32.28857551      56.22776380      -0.00253539      -0.00054566       0.00374960      -0.01550429       0.03429273       0.04946761      58.92403774      56.00797449
F        4.20074299      13.85602238      19.04711391      -0.02242075       0.02404059      -0.04919505       9.12352467      37.94620895      70.38946533      -6.25630093     -54.47759216      58.72503205      -0.00290915      -0.00481763       0.00367459       0.00282089      -0.03176426       0.05275061      56.27974739      80.48496944
F        1.92160857       9.52622501      19.13135457      -0.00637337       0.05448599      -0.05212808      10.77159882      22.19955635      68.78337860      18.85003807       6.08521805      32.69873814      -0.00068968      -0.00029000      -0.00157491      -0.00921139       0.01175185       0.01310306      20.81029784      73.07530920
F        2.09564781      12.23786801      19.02909161       0.02105706      -0.06772307      -0.01414161       8.79472065      27.42455482      50.80707932      32.96155581       1.66118605      67.04923944       0.00244446       0.00097398      -0.00126103       0.03245167      -0.00495288       0.05300294      62.29075984      58.40216287
F        9.39419624      16.71261972      19.13289955      -0.05097587      -0.02852481      -0.05478353      16.88842201      18.06918144      69.69692993     -18.04134497      16.13655370      30.81016595      -0.00285902       0.00034761      -0.00099745      -0.01266733      -0.01069886       0.01183224      19.56600087      73.95523077
F        4.50502838      16.51220257      19.04286499      -0.02721678      -0.03008544      -0.05846807      29.77669334      24.53986931      68.96412659      43.15730972      22.80807989      55.15236896      -0.00591673      -0.00369141      -0.00780118       0.00658669       0.01591322       0.04169537      54.68624590      79.02472656
Li       6.01912922       5.16951025       5.16348969      -0.01870982       0.02041838      -0.11813428      14.77636337       7.84666634      95.99427032     -22.26035367       7.43952652     113.96499918       0.00454408      -0.00815663      -0.00462945       0.00510022       0.00511085       0.06760576      73.44563214      97.44132091
Li       8.52705318       6.59976007       5.06460798      -0.04696495       0.01572943      -0.16174200      11.23474598       6.29254866     109.06935120     -20.70043998       2.92967545      72.45131701      -0.00162651       0.00497491      -0.00167025      -0.01783240       0.00336969       0.05861901      62.44999979     109.82685945
Li       3.61840914       0.78761475       4.99274670       0.03351154      -0.03325268      -0.07039259       6.25038433      14.04096985      92.65281677      23.67289281      -0.62638191     147.96354247      -0.00090897      -0.00128933       0.00295287       0.01655415      -0.03654517       0.10587089     110.18191165      93.91890435
Li       7.40097797       2.17001008       4.83793959      -0.03398671       0.02428687      -0.08701842      14.42431641       8.67697144      94.14654541     -10.85631828      30.88693921     130.73880691       0.00071692       0.00169328       0.00056729       0.00593615       0.03893944       0.12545107     130.42421287      95.63954595
Li       3.90388374       3.69934658       3.91843523       0.00344818       0.04783925      -0.02463095      14.13472652      10.18619728      65.84144592      20.22259935      28.41533325     128.96863056      -0.00060607       0.00258966       0.00232787      -0.00487818       0.04738657       0.07954721      89.37471980      68.10759950
Li       7.57034543       4.90022947       1.93549910      -0.01738650      -0.00745475      -0.11198304       5.85310459       4.20211124      57.64066696     -11.66768272      -6.83718489      23.17772809       0.00398996       0.00080305      -0.00859873      -0.00092564      -0.00114678      -0.00508569       6.34873298      58.08926803
Li       4.82675287       7.62674613       2.30200139      -0.00089135      -0.02679858      -0.05858071       6.29455948       7.77706528      49.05712891       3.20391661     -33.09738190      53.70409455      -0.00471574      -0.00332800       0.00038344       0.00558330      -0.01450649       0.03138437      34.52660604      50.06701629
Li       3.15692242       0.11616124       1.86121689      -0.03806005      -0.01490227      -0.10238861       9.60042763       1.39018607      53.35205078     -14.32514787     -11.01283732      20.63181277       0.00268730      -0.00468776      -0.00373932      -0.02001106      -0.01275523       0.00853859      27.03787515      54.22676600
Li       6.63088963       1.19559327       1.88310239       0.01484755       0.00141562      -0.12830359       7.09430599       8.30198956      55.43239975      -6.43801851      -2.77035754      -8.29239301       0.00651996       0.00569534       0.00278701       0.00379651      -0.01301533      -0.00884442      22.19902060      56.49781545
Li       5.93398948       2.95800211      28.75777869      -0.03249433       0.02904072      -0.08583706      13.03328800       7.31722927      22.76073074      -8.35036338      33.74610593     -36.87976454      -0.00511606      -0.00382710      -0.00221145       0.00207473       0.01717064      -0.04114059      44.81172265      27.22975035
Li       9.19489692       4.39666533      28.53706554       0.03575754       0.00556722      -0.13901851      30.52371597       6.69901133      36.18107605      11.04422618      18.96364462     -53.53896350      -0.00583896      -0.00650874      -0.00111258      -0.03773660       0.02428317      -0.05264176      67.97688983      47.80841195
Li       3.23882422       5.56526361       0.48171124       0.02258163      -0.00474879      -0.03253034      12.54228210      15.73360538      18.75095749      14.79326756       6.40753967       3.46590674       0.00558375       0.00528073       0.00846704       0.00894908       0.03133625       0.01061210      26.35937880      27.50370130
Li       6.79205370       7.19794067      28.69196205      -0.03370958      -0.03141985      -0.10835297      20.29920578      20.42978668      33.88095474     -11.85611160     -26.12250644     -33.92967537       0.00453562      -0.00078702      -0.00314723       0.01499458       0.00567350      -0.03067672      30.14964316      44.46743790
Li       8.81355860       0.60404733      28.61974109      -0.01233081       0.01404967      -0.12149057       7.80333662       7.75646591      38.84290695       1.27479022      -0.92992993     -42.05782975      -0.00286103      -0.00672673       0.01102979       0.00850190       0.00064427      -0.02269346      36.34151083      40.37110658
Li       2.28691470       1.92517076      28.62514956      -0.00600094       0.01339144      -0.12817290       5.56753159      14.19959450      35.48232269       7.02047377      13.07059250     -50.07308021      -0.00099564      -0.00179301       0.00229203       0.00159935      -0.01500131      -0.03757383      42.07707161      38.62151105
Li       8.09655761       2.60289728      25.54157128      -0.03819667       0.04261632      -0.01815841       5.77146578      15.61665916      44.01957703     -29.21395819      33.04035260     -99.14208229       0.00196435      -0.00135278       0.00757245      -0.02460529       0.00558590      -0.05996266      72.90460982      47.06286246
Li       5.21720707       5.33327639      26.96022897       0.02535889      -0.01104829      -0.01881892       8.55776978      10.80049801      26.05901527      20.43779442      -1.72678992     -29.92438796       0.01071882      -0.00932108      -0.00611036       0.03162681      -0.02165517      -0.00714022      24.29679883      29.47810132
Li       8.66978527       6.57733425      25.66763299       0.00570286       0.00286676       0.00852650       3.24865389       3.35743284      48.10572052       0.14064126      -2.98266697    -117.83039318       0.00884328      -0.00293860       0.00597508      -0.00004248       0.00158184      -0.03967674      46.72771959      48.33204376
Li       0.49860243       0.49156755      25.51387235       0.05414230      -0.02268767      -0.02746104      15.22209263      13.65185356      45.92523193      27.60439807      -7.48083060    -107.06778959       0.00744887      -0.00245450       0.00014073       0.01764984      -0.00113007      -0.07149801      72.37349634      50.27138488
Li       4.36262548       1.41270388      25.97426381       0.00304055      -0.01106967       0.04661040       6.17094469      11.18379402      46.33237457      -0.91367343     -20.57616435     -88.15319435       0.00155950      -0.00427106       0.00703622       0.01214644      -0.03902867      -0.03706266      57.13918068      48.06086496
Ga       6.03854721       7.98946996       6.86597411       0.00043389       0.02988273      -0.40211457      18.19244576       9.27173519     232.26144409     -37.65938949      17.46383907      60.43912383       0.00253020      -0.01320688       0.00392975      -0.01197433       0.02186067       0.00455964      37.95406717     233.15726145
Ga       3.54286762       3.67182065       6.82263029      -0.00442657       0.01049294      -0.38933432      16.50764465      19.42761803     228.60862732       0.21835420       8.60502256      37.06765332       0.00650727      -0.00005832      -0.00670162      -0.02822601       0.00492878      -0.01423162      35.88833802     230.02573586
Ga       8.59063255       3.75666722       6.93273864      -0.00632168      -0.00588258      -0.38458359      13.29001999      18.19818497     243.58819580      10.67854842      -8.23448463      81.98007332      -0.00499250       0.00030735       0.00733400      -0.00016294      -0.02201326       0.03176671      33.44385741     244.62830519
Ga       8.57068575       0.79839261       9.04288715       0.00787251      -0.00370970      -0.38323313       4.97874641       1.89216828     203.16372681       0.47888555     -13.96145443      26.79130279       0.00564563       0.00798911      -0.00255066       0.00755706      -0.00720976      -0.03019133      31.60167483     203.23353096
Ga       3.54975251       0.79568664       9.05656936       0.01117686       0.03141972      -0.37675500       4.40234232       5.75241041     218.35014343       0.08805726      19.63511107      49.75862271       0.00137541       0.00520394      -0.00194026       0.00041278       0.03648928       0.00148845      31.48738172     218.47026338
Ga       6.04872248       5.13512743       9.07751200      -0.02585124      -0.00353424      -0.38189334       5.17447567       5.77462101     218.85289001     -30.33780327      -7.89901937      44.74804923      -0.00836049       0.01242575       0.00204264      -0.03634369      -0.00376724       0.01078483      33.49176456     218.99020278
Ga       8.58002686       6.58663251      11.25076758       0.00651473      -0.00041692      -0.05248243       1.81170082       1.54284596     116.33388519       7.24666787      -0.53688355     160.09645402      -0.00240636       0.00240958       0.00526501       0.00234578       0.00204470       0.15820783     153.01706494     116.35822050
Ga       6.05919024       2.22655238      11.26098506      -0.00100614      -0.00931595      -0.05261695       1.98290455       2.85853291     115.77384186      -4.21059420      -5.93755021     153.78206780       0.00130578      -0.00232419       0.00610465      -0.00649497      -0.00342021       0.15091768     145.02712373     115.82610060
Ga       6.10074212       8.05918286      13.45817230      -0.00074269       0.01114740       0.11656439       4.81221342       3.39087391      18.40522766       3.49576788      -2.32502927     112.03905352       0.00442560       0.00497155       0.00033257      -0.00420361       0.00502483       0.07190603      72.09179066      19.32376333
Ga       3.57001136       3.69479910      13.46743093       0.00579797       0.01539786       0.10260776       0.69481623       0.60748303      19.63437843       4.17745322       1.72919206     109.02019101       0.00295983       0.01208880       0.00067578       0.00534761       0.01473696       0.07115248      70.56684411      19.65605814
Ga       8.55806789       3.69654998      13.45455777      -0.01555903      -0.00319699       0.11673945       3.47438526       4.59920979      18.49242401       5.99229446       4.84379496     108.69086942      -0.01769730       0.00199554       0.00424673      -0.00866842      -0.00467984       0.07251596      69.18648088      19.36992074
Ga       6.05680368       5.18856157      15.66298438      -0.00355787      -0.01551578       0.14202890       4.18720341       4.46503401     127.37865448      -6.22791180      -5.81639379     -41.63808838       0.00377123      -0.00195325      -0.00837301      -0.01216850      -0.00303223      -0.07924941      72.65468510     127.52564769
Ga       8.58920844       0.80501719      15.64196389       0.00385333      -0.00753106       0.13348013       0.63348383       0.41686174     128.21334839      -0.62168601      -3.80036604     -55.37680901       0.00498716      -0.00387761      -0.00901993       0.00487945      -0.00849700      -0.07741857      68.55453537     128.21559102
Ga       3.63136757       0.80507874      15.67027649      -0.00548664       0.00131935       0.14512295       5.92452097       2.43913937     127.31890106       2.13894983       6.54464010     -38.23864278       0.00158872      -0.00960136      -0.00805098       0.01011481       0.00256789      -0.07511497      68.69034584     127.48000595
Ga       8.59061627       6.58711492      17.85990756       0.00269729       0.01778263       0.13480803       0.59928101       0.90185285     190.57267761       3.45667997       3.89326132    -170.45204004      -0.00076948       0.01380829      -0.00199585       0.00330335       0.01991883      -0.15442133     152.60227258     190.57575378
Ga       6.13430157       2.33966301      17.86411119       0.00077826      -0.02920625       0.09957725      16.25862312      13.01931286     169.01669312     -15.21946905     -28.56664188    -155.71225389      -0.00663517      -0.00337922       0.00280524       0.01813176      -0.05340813      -0.12571296     140.11859401     170.29529614
Ga       3.57795669       3.72229404      20.06689458       0.00768479       0.00947475       0.19736129       3.27451730       2.35121870     217.83630371       8.22162021       1.38302476    -201.90606347       0.00293697       0.00148630      -0.00127118       0.01631680       0.00677217      -0.10883386     108.52046075     217.87360076
Ga       8.54503383       3.90496306      20.26431550      -0.02640609       0.10103983       0.16628200       6.47565842      41.64965057     204.28730774     -35.56903692      -1.89775965    -167.67194638       0.00459409      -0.00095170      -0.00857872      -0.02146627       0.04741421      -0.14266336     144.90374149     208.59034409
Ga       6.27003410       7.97964259      20.24404396       0.09606209      -0.01980780       0.18552220      35.53850174      22.23782539     204.71875000       6.90743237      37.31083061    -166.20931403       0.00061977      -0.00036814       0.00559837       0.04216862       0.00587048      -0.13404250     145.82455174     208.96715672
Ga       6.00995711       5.14807043      22.52854228       0.08462143       0.00559028       0.20657301      18.09648323      14.96898079     199.15098572      75.80499045      -1.07714302    -177.03477134      -0.00357147      -0.00456694      -0.00253644       0.04696645      -0.00647139      -0.09968847     109.52728072     200.53096570
Ga       8.59885559       0.81404417      20.26844956       0.00901698       0.00166154       0.10126746       2.44362354       2.19146824     198.90892029       2.54448574     -10.84360514    -151.76697112       0.00958809       0.00766537       0.00556846       0.01427185       0.00176287      -0.18112385     186.84430879     198.93600076
Ga       3.60398360       0.89553933      22.45863598      -0.05691733      -0.05219337       0.19819176      13.86627102      17.19356728     194.95111084     -41.59470537     -52.35084697    -167.74649318       0.00032284       0.00368735       0.00017322      -0.03673515      -0.01371713      -0.07663941      87.04246478     196.19843997
Cl       9.77140908       4.60659116       2.96239604       0.01188443      -0.02772985       0.13927463       9.22794056       9.45855808      89.47382355     -22.08037330     -34.61954048     -60.30125573       0.00831835      -0.00255572       0.00898001      -0.00377360      -0.02202962      -0.06326380      75.79324587      90.44437135
Cl       6.93033157       6.93030581       3.02196289       0.04051923       0.02516666       0.17096695       5.59283018       4.78939772      93.31672668      27.83709996      33.40142414     -33.42336401       0.00167801       0.00359237       0.00050880       0.02877771       0.02940672      -0.03324729      50.40087319      93.60678158
Cl       8.75300301       0.87442297       3.09591592      -0.00911312       0.02941114       0.08561188      13.61145210       7.52917194      83.26818085      13.54596118       2.66636239     -91.40830634       0.00981108       0.00678527       0.00416390       0.02324895       0.02292338      -0.11197739     118.02463382      84.70861822
Cl       2.33283164       2.05941243       3.03784372       0.00761180       0.02507257       0.08527274      16.87254333      15.48371220      83.83210754     -38.80574153     -11.36220862     -80.19756927       0.00574249       0.00128034       0.00219420      -0.01059113      -0.00059888      -0.08981372      93.46537302      86.90368414
Cl       6.07683418       3.33882990       2.99804574       0.00387252      -0.03905984       0.08569749      20.42415428       4.41319513      83.14857483      38.30024471     -41.40105474     -88.20227825       0.00139060       0.00258407       0.00408120       0.02883900      -0.02865901      -0.08325614      96.73342581      85.73393649
Cl       5.44801122       5.26721065      29.39977507      -0.00019820      -0.00680392       0.09354315       5.21751928       2.81809473      40.84086609      14.27172821      -0.40233316       8.71961117      -0.00263657      -0.00147630       0.00614537       0.00537345      -0.00389570      -0.00533932      14.20957498      41.26912294
Cl       8.85051177       6.49723431       0.05784929       0.01150859      -0.02229751       0.15963665       6.85803509       7.12946224      59.83288956      -3.21526783       2.62891271      23.21858735       0.00066819      -0.00565479       0.00362277      -0.00125339      -0.00983801       0.01198269       9.54358746      60.64516922
Cl       0.87535743       0.35598682       0.28218052       0.00037538       0.05895641       0.21102065       9.03543758       7.96537828      73.03906250      -9.20437639      40.37779315      51.77514717       0.00131369       0.00374551      -0.00294735       0.00136001       0.04139755       0.02807051      48.78304932      74.02561066
Cl       4.39402386       1.39869772       0.02315754       0.03700277      -0.03769847       0.09722237       7.75032520       5.07838488      48.23855972      22.44145094     -37.88393039      -3.90548092      -0.00575419      -0.00231865      -0.00135749       0.02107951      -0.05049244      -0.02737391      60.97225277      49.12042526
Cl       8.09559386       2.71877170       0.18669723       0.01920005      -0.07394639       0.19719489       9.61984348      10.70025158      66.40005493       8.62292700     -35.60000991      40.54364932      -0.00114283      -0.00977850      -0.00173885       0.00599904      -0.05101011       0.03668555      56.81097153      67.94118094
Cl       3.77809983       3.54887961      26.63639999      -0.01080448       0.00230239      -0.04449575       4.08959961       2.34089279      47.79898071     -12.04012857      -5.10339434      79.22669699      -0.00414498       0.00561730      -0.00665834      -0.01520347       0.00692571       0.06047529      68.05091046      48.03068978
Cl       7.53471261       4.77882757      26.68438112       0.02776373      -0.03480253      -0.06262131      12.51612091       8.54389954      51.73102188      -1.37131425     -13.80056366      66.05341504       0.00219587      -0.00033850       0.00283136       0.00750204      -0.01390633       0.05819485      57.24820937      53.90501022
Cl       4.41874399       7.52844222      26.90248921       0.01696784       0.01412470       0.02970219      12.23190975      11.09096432      19.82231522      21.44924915      23.97565756      82.31338980      -0.00303860      -0.00012178       0.00124172       0.02012165       0.04360265       0.05956591      76.48486189      25.79831945
Cl       7.74604896       8.55296095      26.75233570      -0.02315748      -0.00610014      -0.01023453       8.61975670       6.29211235      32.86627197      -9.40872253       0.74600568      69.77139375       0.00842915      -0.00849345       0.00485988      -0.00352005      -0.00450115       0.05678868      53.43521413      34.55550197
Cl       6.54667515       1.28009216      26.88195183       0.02858045      -0.05011994       0.05131318       8.51027679      10.87484169      10.35293865      20.57759721     -25.56038748      74.08258897      -0.00013193      -0.00069571       0.00314440       0.02456103      -0.02138309       0.07338386      77.27413349      17.25892035
Cl       6.00820677       3.31140216      23.71633536      -0.01452649      -0.03414029       0.00864589      15.83568382      13.31102562      59.40981293      25.77157134     -28.25510415     120.08485355      -0.00158442      -0.00131704      -0.00641291      -0.00178080      -0.05528333       0.10441063     123.26498302      62.90849034
Cl       9.55964908       4.69405714      23.89706255      -0.00036529      -0.01435864       0.06735925      18.48415565       6.66149950      59.19709015     -31.10620859     -18.37487520     133.88234982       0.00983118      -0.00071593      -0.00371947      -0.01887393      -0.00094484       0.11648043     123.58014282      62.37255060
Cl       6.41685839       6.76268658      23.93553609       0.02010382      -0.01332185       0.03817695       7.80390644      17.46481895      65.33007812      28.83062464       3.98047132     121.94402546      -0.00153318      -0.00648257       0.00149627       0.03570066      -0.00757768       0.11089559     115.56716369      68.07304873
Cl       9.86979710       8.52001962      23.92207264       0.00519861      -0.01969154       0.03640807       8.75312328      11.64343452      62.34708786      -4.89347924       6.54069980     136.77548195       0.00029700       0.00300032       0.00141969      -0.01200855       0.00534943       0.12462133     123.83694512      64.02613606
Cl       8.63783161       0.80248832      24.07998303       0.01921839      -0.00174912       0.00577317       5.72745991       3.15612864      61.36710739      13.23585426      13.19209864     106.07817463       0.00111753      -0.00629876       0.00247975       0.00390719       0.00067865       0.14270097     140.42242339      61.71455918
Cl       2.13286577       1.89293998      23.74593214      -0.05033188       0.02404858      -0.01404801      17.87336540      22.97365952      60.79881668     -15.52027264     -41.27746110     108.45812068       0.00269608       0.00192491      -0.00079136      -0.01956568      -0.01484776       0.08639163      91.53022540      67.40728694
F        5.15367285       0.65710124       8.05282227      -0.05599992       0.03701422       0.09746285      31.80571365      17.61050797      74.36448669       2.40104700       1.90831207     -48.20798497      -0.00492134      -0.00187018      -0.00066462      -0.00534779       0.03568074      -0.04107380      55.16480110      82.77566244
F        7.68707285       4.97149932       8.15374066      -0.03832901       0.05268517       0.11674450      33.52533722      12.81738281      75.90188599      13.06819395      20.96189597     -41.58315248       0.00405818       0.00119511      -0.00382418       0.00126123       0.04949523      -0.02343069      52.20287114      83.96028725
F        5.38090656       6.60464324       8.11047677      -0.00206573      -0.06830689       0.12499936      12.28827381      40.34499359      76.81513214      12.45494394       2.37588377     -37.68955866       0.00038526      -0.00214277       0.00740122      -0.01792626      -0.00818996      -0.02432561      37.12777954      87.63152804
F        2.92719750       2.26320676       8.01984453      -0.00588289      -0.07775372       0.13270442       8.54565811      29.40193558      82.40988159      -6.02593627     -26.50880428     -32.76279444       0.00079317       0.00232153      -0.00062623      -0.02364419      -0.03711529      -0.00995187      47.32245658      87.91410963
F        7.93710269       2.28505294       8.06508886      -0.00740203      -0.06410431       0.12708592       7.36262751      36.97990417      80.18464661      -8.86704097       6.95932795     -41.15674154      -0.00155463       0.00222504       0.00339819      -0.02673730      -0.01745824      -0.02276374      41.30429713      88.60755695
F        7.57947995       8.19180561       8.10013111       0.06441493       0.01165487       0.11533886      27.74389267      24.82053947      74.19421387       8.25585968     -21.51717996     -36.28958518       0.00003404      -0.00271409      -0.00648767       0.03231980      -0.02142395      -0.02443801      41.40825843      83.00942195
F        5.10620931       3.88794683       7.98708437       0.05719204       0.01757172       0.12117085      24.16013908      18.54224968      79.29960632       8.18194724       1.37609435     -25.94094555       0.00097916      -0.00083589       0.00050216       0.02978240      -0.01449630      -0.01181695      34.17592584      84.94677690
F        6.92427211       6.57085464       5.99985225      -0.03386354       0.05060206       0.10470878      33.16920471      44.06077957      71.20057678      11.46214162      12.11889369     -25.57980007      -0.00213595       0.00050312       0.01386596      -0.00746487       0.00671822      -0.03389733      48.45984655      90.06148217
F        4.27067433       2.38942993       5.64424386       0.04878825      -0.00553534       0.11144316      30.00546455      21.92628479      71.82877350      -1.47337475      15.61130118     -34.95859602       0.00227087      -0.00210582       0.00199006       0.04364627       0.00582670      -0.03589277      56.65648601      80.87312638
F        9.26526775       2.46210307       5.74854973       0.01580413      -0.01587743       0.05342585      19.69359207      29.69989395      72.85700226     -17.67537819      -5.53142425     -54.86985348       0.00110671      -0.00567334      -0.00424727      -0.00158793      -0.03018265      -0.07465526      74.60061942      81.10526523
F        1.85083387       0.62640552       5.79458003      -0.03315344      -0.07149168       0.10528691      12.95290947      46.67977142      75.54360962       0.35524399      -5.69776205     -35.50050854      -0.00555262      -0.00320934       0.00027318      -0.03607054      -0.02760030      -0.03378375      51.82795435      89.74194046
F        6.85102239       0.60789390       5.71743876      -0.02136994       0.02978206       0.06597419      18.52746201      31.42685127      68.90427399      15.21447689      20.71458719     -61.02480697       0.00528099       0.00332337       0.00532712       0.01263447       0.04582818      -0.05115208      71.06780265      77.96610035
F        4.23185178       4.91385392       5.57959565      -0.02734131       0.00241922       0.07599530       2.69825530      43.55759430      79.17068481     -19.03999528     -47.54829592     -57.57282540      -0.00396666       0.00230016       0.00110036      -0.01982757      -0.00974776      -0.05866031      62.99252750      90.40211245
F        9.35985727       5.15994565       5.93029231      -0.02767591      -0.02284630       0.10262494      19.41422653      33.95256042      80.77938080     -13.66477354      11.25991892     -31.40772869      -0.00661542       0.00413665       0.00190562      -0.01597033       0.01172492      -0.06156434      64.60287923      89.74963461
F        4.58246939       7.85189199       5.76070679       0.06289592       0.00402767       0.08960281      32.44356537       3.89354086      68.26441193      32.99183382       9.90191704     -38.28740373      -0.00235375       0.00330436      -0.00706735       0.02058361       0.01121625      -0.04952189      48.89896168      75.68206214
F        9.41187306       8.01259442       5.91746059       0.04781848       0.02421044       0.06637868      44.72146606      13.45824718      72.99085999     -12.70914960      -5.40023789     -46.32671509      -0.00038009      -0.00126952       0.00335044      -0.01187499       0.01002998      -0.08556443      90.36407214      86.65332992
F        7.03330817       3.73688773       5.87565346       0.01985439      -0.05001669       0.10297313      44.35749054       7.28531170      91.10806274      14.54612024     -44.70121342     -49.22223458       0.00184547       0.00892547       0.00161032      -0.00383804      -0.05106781      -0.08951084     109.24541972     101.59400489
F        7.67349329       7.83955276      12.44602062       0.01047686      -0.02511074      -0.03678921       8.47653866       6.97606850      19.03580666      19.90059591     -25.15968705     -66.24065115       0.00310521      -0.00330241      -0.00108696       0.02809014      -0.01302378      -0.03754811      45.25668151      21.97451193
F        5.14242006       3.47616515      12.45051050       0.00742855      -0.01827902      -0.03307045       8.66405201       6.41300583      18.29665375      22.95056514     -21.29923770     -59.92371894      -0.00128605      -0.00092780      -0.00275321       0.02739816      -0.00548505      -0.03334394      42.18228530      21.23581831
F        7.96263316       5.16974551      12.44557154       0.02014033       0.01909378      -0.03943422       7.05292511       8.79683590      19.39702415      12.47305221      30.20595436     -68.54762095       0.00453222       0.00227097      -0.00205420       0.00154876       0.02828094      -0.03901210      45.29134515      22.43596711
F        5.46537855       0.80292046      12.45199865       0.01287921       0.01429914      -0.04300778       7.01208115       9.00344944      19.51548958       9.61857239      29.79525975     -70.20092945       0.00029067       0.00088565      -0.00395873      -0.00538629       0.02536138      -0.04544413      48.50080048      22.60720499
F        5.12449544       6.78912642      12.44864907      -0.02130548       0.00385855      -0.03769559       7.37084579       9.09249401      19.91918945     -31.68512954      -8.50216725     -69.44835390      -0.00329329      -0.00021306      -0.00023601      -0.02238908      -0.01844709      -0.03943780      47.26425060      23.10361278
F        7.60136650       2.42480317      12.44714287      -0.02217649       0.01509532      -0.03553356       8.24402428       8.03376675      18.43532372     -31.88048332      -1.19629999     -69.41197582      -0.00184717       0.00420702       0.00047229      -0.02084707      -0.00656289      -0.03778148      44.04926879      21.73399423
F        2.59668367       2.43933774      12.45138794      -0.02365982       0.00302973      -0.03778374       6.23266315       9.57873440      18.70425224     -31.39567040      -5.22211372     -65.75535580      -0.00449850      -0.00414720      -0.00491320      -0.02354920      -0.02222494      -0.04145633      45.00149113      21.91910798
F        9.56477004       5.32261764      10.25523621      -0.02877018       0.01592654       0.06351162      16.67884445      14.64761543      52.92877960      12.07469725      -7.49945470     -53.22912609      -0.00136630      -0.00074427       0.00417276       0.00578683      -0.01642267      -0.01378004      24.88538774      57.39505379
F        4.52051626       5.28995167      10.27199476      -0.01507034       0.00909689       0.04075675      13.47396374      12.89060402      49.95005798      13.88938651     -14.85272125     -57.34480192      -0.00114455       0.00438134      -0.00477951       0.00681024      -0.02273748      -0.03927113      44.59126520      53.31719857
F        7.03857047       0.97138071      10.24944054      -0.02373856       0.00829589       0.05698624      16.88941574      14.78759575      48.94390488      12.64555440      -9.25133555     -46.06427267       0.00143036      -0.00459308      -0.00134930       0.01144993      -0.02661450      -0.02680534      35.11900759      53.84636642
F        2.02242926       0.99484278      10.25087095      -0.02704427       0.01462127       0.05194829      15.82348537      13.37552357      48.87401199      10.09446875      -8.15213176     -52.70397017      -0.00253638       0.00363556       0.00351178       0.00370838      -0.01507691      -0.02290006      32.96572240      53.08442679
F        9.19397441       8.05786196      10.24215317       0.00014067      -0.02613857       0.04869728       5.51512051      20.80605316      52.37578583      -2.25717695      16.10096845     -57.13091237       0.00266076       0.00119735      -0.00136750       0.01242564       0.02138123      -0.03122672      37.34052641      56.62624254
F        6.65544703       3.69889022      10.24369667       0.00121014      -0.02695841       0.05817726       5.90525341      18.28118134      50.75660324      -0.17255617       9.48130910     -46.63860118       0.00379178       0.00169144       0.00047613       0.01382838       0.00926194      -0.01751271      21.94639320      54.27067699
F        6.97979345       6.37757635      10.27954738       0.01556641       0.01645912       0.04877406      18.81638145       8.67383480      48.94450378     -18.11187230      -4.67250273     -58.68818458      -0.00277966      -0.00213532       0.00193744      -0.02416503       0.00517506      -0.02452870      34.80276242      53.14937508
F        4.47726521       2.03678331      10.24638403       0.02096364       0.01766710       0.05771880      18.68997002       6.13905859      49.19001770     -12.78791360      -2.58771593     -47.39335180      -0.00214153       0.00409039      -0.00083296      -0.02192049       0.00863272      -0.02328484      30.26428483      52.97792806
F        9.50748042       2.03742484      10.24211794       0.01830284       0.00850412       0.05161776      20.54389763       6.98915434      48.78271866     -13.11322519      -4.90209641     -44.04942534      -0.00648207      -0.00446813      -0.00596364      -0.02910374      -0.00401732      -0.02848743      31.92591893      53.39151288
F        5.10447897       6.44478530      16.86719943       0.00845182      -0.02885485      -0.04426225      23.37323952      15.95453358      63.35672760     -31.23833666       5.26534193      47.40461043      -0.00153185       0.00197774       0.00208605      -0.01369660       0.00868134       0.04345913      43.64230911      69.38969952
F        7.69184934       2.06186561      16.84960193      -0.00598872      -0.05053671      -0.02819008      20.03232765      17.16633606      57.60266876     -29.51415864     -20.90783920      56.07136230       0.00182722       0.00259312      -0.00330492      -0.03984126      -0.00639853       0.06622371      81.55576243      63.35648896
F        2.68486861       2.02008455      16.82612645       0.01088087      -0.02313110      -0.03831505      19.21916008      16.98043442      61.03987122     -25.99614382      -8.77215151      40.22588724       0.00590765       0.00166017      -0.00489396      -0.01744699       0.02203600       0.05288786      65.56944700      66.20858816
F        5.47543087       3.76710026      16.82939255       0.01828593       0.02035974      -0.04062377      10.61385059      23.00375938      61.17160034      23.37431666     -17.28202292      34.47669592      -0.00238130       0.00491242      -0.00383403      -0.00504811      -0.02621351       0.04958391      61.88224065      66.21020660
F        8.01866121       8.06694146      16.84346345       0.03918949      -0.00214858      -0.01003081      12.53219128      15.11107635      54.13516235      21.92774294     -27.97289768      52.06213726       0.00366936      -0.00182222       0.00295783       0.00474165      -0.03023705       0.06634950      69.47701919      57.58486129
F        7.59896696       5.35487577      16.83840578      -0.02467959       0.02662919      -0.01992363      17.85111046       7.35866117      54.41830826      11.47919350      30.41990966      49.86586724      -0.00653274      -0.00207957      -0.00426213       0.01621821       0.01149732       0.05853231      68.15481907      57.74222296
F        5.18829820       1.01542422      16.88603759      -0.03441942       0.00621741      -0.04259923      24.08437729      14.94418526      63.86370087      17.20800252      21.48543114      48.71119608       0.00121665       0.00202577       0.00181058       0.01074228       0.00709979       0.04365012      43.20914733      69.87101109
F        7.02819258       3.90661028      14.64447842       0.03476226       0.00861953      -0.05830128      10.82154465       5.97496319      26.05461884      18.04271197       5.33271138     -29.03856644      -0.00216944       0.00693762       0.00109500       0.00484994      -0.00353964      -0.00024112      12.68187247      28.83832826
F        9.58392510       8.20940641      14.66677303       0.03641063       0.00123309      -0.06259574      10.63644218       7.33902407      25.11713028      21.35028364       4.43089466     -29.37451342       0.00128499       0.00206701      -0.00404444       0.00638870      -0.01290956      -0.00679879      16.06025992      28.24651147
F        6.69096602       6.63694998      14.65341290      -0.02014644       0.03018291      -0.06290623      11.26346588       6.66526556      25.18185043     -16.86824992      18.55352391     -33.51691480       0.00013815      -0.00184664       0.00074117       0.00854239       0.01231331      -0.00552592      17.61850876      28.37986997
F        9.19127329       2.27459802      14.63892519      -0.03514606       0.01566921      -0.05210301      11.63347244       7.05544901      25.93728638     -26.54825676       4.06623614     -22.40011807       0.00011613      -0.00392846       0.00213135      -0.00378951       0.01144696      -0.00073437      16.12048123      29.28924489
F        4.21854502       2.27766347      14.65067551      -0.02136523       0.03676508      -0.06019820      10.15583324       8.40774345      26.54297066     -14.83667626      16.17534046     -30.39847034      -0.00235983       0.00116941       0.00089058       0.00424394       0.01790098      -0.00036603      18.03148029      29.63714545
F        9.49537038       4.91584414      14.65476576      -0.01656394      -0.03034186      -0.06114968       4.29589033      11.84672642      24.98401070      -5.45314537     -20.45094963     -26.70488767      -0.00155046      -0.00104573      -0.00548019      -0.01621938       0.00200799      -0.00518538      14.98630484      27.98214415
F        4.48356820       4.96020694      14.64806837      -0.01851759      -0.03681345      -0.05729410       6.43214083      10.90873814      26.51120949      -2.30299868     -20.14325967     -25.28148224      -0.00240249      -0.00343186      -0.00142119      -0.01498172      -0.00609095       0.00241430      13.41710738      29.38055874
F        7.01218726       0.58567113      14.64272592       0.00308022      -0.03403689      -0.04853149       8.28593922      10.58005619      25.95660019       9.02004465     -20.03584253     -18.94836817       0.00306511       0.00091354       0.00185693      -0.00812861      -0.00416150       0.00288129      12.33307390      29.22908605
F        2.03928923       0.59666246      14.64562050      -0.01911804      -0.03280680      -0.05980943       4.48516226      11.56009197      26.30150223      -3.41091523     -18.52915622     -24.79310277      -0.00402276       0.00013333      -0.00386563      -0.01402128      -0.00034692      -0.00068964      10.50180721      29.07785113
F        7.60743859       5.06782534      21.38477300       0.00871661      -0.01642098      -0.06778678      40.38718414      21.68548393      70.95001221     -52.11037057      17.18946714      57.53261586      -0.00077958       0.00141578       0.00258898      -0.02728298       0.03418463       0.00069386      42.18790374      84.47064039
F        5.14678346       0.65039097      21.14518528       0.02779903       0.02084854      -0.03096017      33.53853226      15.04344845      63.94543457     -32.00061571      50.89667415      96.45752256       0.00001651       0.00086692       0.00283185      -0.00330467       0.03632078       0.06124085      68.40773134      73.75742057
F        3.12889998       2.20829806      21.10805246       0.00369132       0.06761089      -0.07651086      16.30060959      52.17330170      74.47281647       2.40648318     -19.29319969      61.11207973      -0.00142060      -0.00115737       0.00147691      -0.03363373      -0.02909084       0.02810243      50.26810923      92.37945484
F        7.97191273       2.31877114      21.18789353       0.04174823       0.02127850      -0.04043502      14.14103889      16.16493797      56.06970215      10.39669453      49.33514075      48.22155230       0.00410972      -0.00582131      -0.00566473       0.01094049       0.01232979       0.05089337      59.79080636      60.04236587
F        5.43675517       6.60759879      21.17995370      -0.02638459       0.00539584      -0.02992249       3.97865391      34.47357941      65.58290100     -28.91837173     -62.41942398     105.78751767       0.00269580      -0.00174213       0.00202669      -0.02705076      -0.02873296       0.06327084      73.24075809      74.19820933
F        5.06149265       4.10426564      21.16577979      -0.07971095      -0.02967223      -0.08852065      50.70977020      19.90851402      77.36762238      -5.88625154      21.47307569      64.59530702       0.00690526       0.00146002      -0.00024199       0.01632142      -0.00722217       0.01826298      22.50507514      94.62335186
F        7.74179106       8.20584406      21.39335521      -0.01041289       0.00944405      -0.05432472      39.65361023      29.88063812      70.83996582      51.73197887      41.35397889      64.17986507      -0.00043269       0.00258547       0.00511724       0.05390289       0.00358569       0.00544235      54.34575780      86.50758404
F        4.64337737       2.50411253      19.01148256       0.00650883       0.02668384      -0.01351418      11.03460407       7.14244509      47.52953720      -7.80315867      34.41411741      67.33062084       0.00462489      -0.00193200      -0.00682684      -0.01710471       0.01387606       0.04344039      56.99881305      49.31362809
F        9.46043634       2.22394017      19.12922878       0.05476307      -0.03245024      -0.05661668      24.65351295      11.39988518      71.41474152      -3.46641667     -25.95025505      30.85164046      -0.00226324       0.00038513       0.00375520       0.01525055      -0.00336513       0.01374092      20.50638667      76.40561752
F        7.05035880       6.76537432      19.04134251       0.03828476      -0.00294392      -0.05627414      35.35435867      14.89073277      68.75969696     -42.78566168      27.82979593      54.00551459       0.00490916       0.00073348      -0.00271048      -0.01920944       0.00423695       0.04367302      52.39666249      78.73728802
F        4.12409358       5.22608328      18.98780934      -0.03154434      -0.01353568      -0.00149149      10.66214657      10.02928638      48.78638077     -27.03821644     -27.16637960      80.41623228      -0.00353276       0.00294674      -0.00204131      -0.00495625      -0.02551236       0.05774817      66.23238343      50.93504593
F        9.21274299       5.17498373      19.04711391      -0.02241836       0.02404831      -0.04920080       9.12361526      37.94622421      70.38974762      -6.25278426     -54.46973553      58.71944412      -0.00290915      -0.00481763       0.00367459       0.00282361      -0.03175586       0.05274518      56.27126776      80.48523378
F        1.69657603       0.71783022      19.02312394      -0.06575285       0.02149635      -0.02067729      20.98100281      19.90437317      49.17637634     -17.16908353     -32.94120270      56.41451586       0.00315928       0.00378598       0.00002377      -0.01931572      -0.02051050       0.04653982      57.08929386      57.05000035
F        6.93360857       0.84518636      19.13135457      -0.00637406       0.05448398      -0.05212723      10.77125835      22.19939041      68.78372955      18.84814935       6.08410419      32.69855560      -0.00068968      -0.00029000      -0.00157491      -0.00921300       0.01175027       0.01310449      20.81105163      73.07553894
F        2.01225655       3.39437275      18.98110514       0.02005879      -0.01056045      -0.01034743       8.47360897      11.89704514      48.15789795      36.49179421      -2.90446227      72.81619903      -0.00464428       0.00090042      -0.00156845       0.02188670       0.01847522       0.04903565      59.77910531      50.32419763
F        7.10764781       3.55682936      19.02909161       0.02105451      -0.06772254      -0.01414058       8.79469204      27.42475319      50.80708694      32.95778582       1.66230364      67.04893396       0.00244446       0.00097398      -0.00126103       0.03245008      -0.00495215       0.05300391      62.29076947      58.40225834
F        9.51702838       7.83116392      19.04286499      -0.02722313      -0.03008343      -0.05847199      29.77697182      24.53962898      68.96420288      43.15232529      22.81010645      55.15023064      -0.00591673      -0.00369141      -0.00780118       0.00657980       0.01591502       0.04169268      54.68288157      79.02482344
Li       8.63040914       9.46865340       4.99274670       0.03350974      -0.03325006      -0.07039335       6.25055933      14.04092979      92.65300751      23.67059058      -0.62407595     147.96296133      -0.00090897      -0.00128933       0.00295287       0.01655203      -0.03654339       0.10587032     110.18047369      93.91909817
Li       8.91588374      12.38038523       3.91843523       0.00344764       0.04783854      -0.02463123      14.13479042      10.18641663      65.84146881      20.22196605      28.41482661     128.96815373      -0.00060607       0.00258966       0.00232787      -0.00487889       0.04738606       0.07954675      89.37410068      68.10766770
Li       9.83875287      16.30778478       2.30200139      -0.00089198      -0.02679873      -0.05858044       6.29449081       7.77706766      49.05706787       3.20377505     -33.09765757      53.70425846      -0.00471574      -0.00332800       0.00038344       0.00558235      -0.01450674       0.03138465      34.52665502      50.06694822
Li       8.16892242       8.79719989       1.86121689      -0.03806043      -0.01490196      -0.10238941       9.60048008       1.39026868      53.35232544     -14.32547570     -11.01261752      20.63161906       0.00268730      -0.00468776      -0.00373932      -0.02001125      -0.01275500       0.00853848      27.03791608      54.22704763
Li       8.25082422      14.24630226       0.48171124       0.02258277      -0.00475017      -0.03253087      12.54190922      15.73378754      18.75094795      14.79441681       6.40668286       3.46513933       0.00558375       0.00528073       0.00846704       0.00895042       0.03133505       0.01061169      26.35833039      27.50362897
Li       7.29891470      10.60620941      28.62514956      -0.00600148       0.01339080      -0.12817287       5.56763554      14.19976711      35.48242569       7.02019437      13.07033545     -50.07246926      -0.00099564      -0.00179301       0.00229203       0.00159861      -0.01500195      -0.03757372      42.07712267      38.62168412
Li       5.51060243       9.17260620      25.51387235       0.05414362      -0.02268689      -0.02746140      15.22224998      13.65187359      45.92518997      27.60585839      -7.47938146    -107.06828878       0.00744887      -0.00245450       0.00014073       0.01765066      -0.00112877      -0.07149831      72.37393268      50.27139963
Li       9.37462548      10.09374253      25.97426381       0.00304195      -0.01106726       0.04661116       6.17116547      11.18369675      46.33242035      -0.91257167     -20.57306491     -88.15261321       0.00155950      -0.00427106       0.00703622       0.01214797      -0.03902568      -0.03706172      57.13691994      48.06091480
Ga       8.55486762      12.35285930       6.82263029      -0.00442594       0.01049036      -0.38933349      16.50740242      19.42801094     228.60838318       0.21713231       8.60200508      37.06854739       0.00650727      -0.00005832      -0.00670162      -0.02822530       0.00492477      -0.01422894      35.88653161     230.02550903
Ga       8.56175251       9.47672529       9.05656936       0.01118442       0.03141461      -0.37675577       4.40218449       5.75217772     218.34912109       0.09733230      19.62929589      49.75752003       0.00137541       0.00520394      -0.00194026       0.00042108       0.03648516       0.00148621      31.48279160     218.46923229
Ga       8.58201136      12.37583775      13.46743093       0.00580208       0.01541098       0.10260659       0.69499379       0.60815424      19.63491058       4.18004648       1.74121450     109.02162152       0.00295983       0.01208880       0.00067578       0.00534937       0.01475298       0.07115248      70.56750668      19.65661673
Ga       8.64336757       9.48611739      15.67027649      -0.00548471       0.00131617       0.14512169       5.92409468       2.43936586     127.31881714       2.14084134       6.54111691     -38.23911962       0.00158872      -0.00960136      -0.00805098       0.01011602       0.00256550      -0.07511568      68.69076585     127.47990666
Ga       8.58995669      12.40333269      20.06689458       0.00769345       0.00947203       0.19736481       3.27457237       2.35107994     217.83636475       8.22942841       1.38077468    -201.90129510       0.00293697       0.00148630      -0.00127118       0.01632568       0.00677004      -0.10882944     108.51707127     217.87366112
Ga       8.61598360       9.57657798      22.45863598      -0.05692474      -0.05218570       0.19818342      13.86600399      17.19368362     194.95138550     -41.60267004     -52.34417870    -167.75406297       0.00032284       0.00368735       0.00017322      -0.03674273      -0.01370965      -0.07664931      87.05293335     196.19870420
Cl       7.34483164      10.74045108       3.03784372       0.00761274       0.02507389       0.08527323      16.87286186      15.48356724      83.83207703     -38.80580858     -11.36067007     -80.19727125       0.00574249       0.00128034       0.00219420      -0.01059079      -0.00059709      -0.08981248      93.46405696      86.90369072
Cl       5.88735743       9.03702547       0.28218052       0.00037648       0.05895691       0.21102099       9.03543091       7.96543980      73.03910065      -9.20381760      40.37772236      51.77521423       0.00131369       0.00374551      -0.00294735       0.00136138       0.04139747       0.02807065      48.78307791      74.02565411
Cl       9.40602386      10.07973637       0.02315754       0.03700338      -0.03769939       0.09722225       7.75017405       5.07859612      48.23869324      22.44248843     -37.88550992      -3.90588326      -0.00575419      -0.00231865      -0.00135749       0.02108070      -0.05049401      -0.02737448      60.97426015      49.12055437
Cl       8.79009983      12.22991826      26.63639999      -0.01080773       0.00229969      -0.04449733       4.08955717       2.34073806      47.79920959     -12.04213278      -5.10577853      79.22578057      -0.00414498       0.00561730      -0.00665834      -0.01520627       0.00692288       0.06047428      68.05031479      48.03090640
Cl       9.43074399      16.20948087      26.90248921       0.01696749       0.01412885       0.02970193      12.23182869      11.09098816      19.82216263      21.44907965      23.98060288      82.31288316      -0.00303860      -0.00012178       0.00124172       0.02012191       0.04360723       0.05956623      76.48780299      25.79817402
Cl       7.14486577      10.57397863      23.74593214      -0.05033260       0.02404910      -0.01404604      17.87298012      22.97357750      60.79846573     -15.52203098     -41.27658566     108.45871673       0.00269608       0.00192491      -0.00079136      -0.01956742      -0.01484752       0.08639197      91.53092849      67.40684028
F        7.93919750      10.94424541       8.01984453      -0.00588389      -0.07775119       0.13270251       8.54529476      29.40239525      82.41009521      -6.02653232     -26.50557073     -32.76485080       0.00079317       0.00232153      -0.00062623      -0.02364406      -0.03711292      -0.00995356      47.32074748      87.91442829
F        9.28267433      11.07046858       5.64424386       0.04878636      -0.00553534       0.11144470      30.00563240      21.92652512      71.82890320      -1.47367278      15.61086905     -34.95773175       0.00227087      -0.00210582       0.00199006       0.04364572       0.00582696      -0.03589146      56.65524485      80.87336901
F        6.86283387       9.30744417       5.79458003      -0.03315504      -0.07149541       0.10529023      12.95301437      46.67971420      75.54336548       0.35483607      -5.70163635     -35.49649268      -0.00555262      -0.00320934       0.00027318      -0.03607120      -0.02760361      -0.03378069      51.82789014      89.74172033
F        9.24385178      13.59489257       5.57959565      -0.02734296       0.00242183       0.07599380       2.69842839      43.55740356      79.17054749     -19.04215594     -47.54442162     -57.57454648      -0.00396666       0.00230016       0.00110036      -0.01982867      -0.00974514      -0.05866245      62.99433365      90.40190546
F        9.59446939      16.53293064       5.76070679       0.06290540       0.00403011       0.08960842      32.44376373       3.89368296      68.26493073      32.99999965       9.90446887     -38.28277692      -0.00235375       0.00330436      -0.00706735       0.02059203       0.01121861      -0.04951757      48.89954346      75.68262244
F        7.60868367      11.12037639      12.45138794      -0.02366190       0.00302614      -0.03778578       6.23246765       9.57848358      18.70462608     -31.39683269      -5.22533237     -65.75851484      -0.00449850      -0.00414720      -0.00491320      -0.02355032      -0.02222800      -0.04145846      45.00492420      21.91926179
F        9.53251626      13.97099032      10.27199476      -0.01507267       0.00910206       0.04076158      13.47418022      12.89100742      49.95034790      13.88717182     -14.84807954     -57.34073391      -0.00114455       0.00438134      -0.00477951       0.00680809      -0.02273393      -0.03926697      44.58550490      53.31762242
F        7.03442926       9.67588143      10.25087095      -0.02704370       0.01462288       0.05194971      15.82375145      13.37592316      48.87379456      10.09526410      -8.15093967     -52.70206282      -0.00253638       0.00363556       0.00351178       0.00370917      -0.01507652      -0.02289921      32.96496967      53.08440661
F        9.48926521      10.71782196      10.24638403       0.02095900       0.01766517       0.05771497      18.69017792       6.13866806      49.18953705     -12.79345683      -2.58869568     -47.39658535      -0.00214153       0.00409039      -0.00083296      -0.02192520       0.00863127      -0.02328785      30.26937850      52.97750986
F        7.69686861      10.70112320      16.82612645       0.01088226      -0.02313076      -0.03831566      19.21933365      16.98084450      61.03984451     -25.99612892      -8.77142135      40.22657269       0.00590765       0.00166017      -0.00489396      -0.01744539       0.02203743       0.05288760      65.56909240      66.20871909
F        9.23054502      10.95870212      14.65067551      -0.02136661       0.03676484      -0.06019740      10.15584660       8.40760708      26.54316902     -14.83736172      16.17531066     -30.39821702      -0.00235983       0.00116941       0.00089058       0.00424290       0.01790033      -0.00036475      18.03040712      29.63728899
F        9.49556820      13.64124559      14.64806837      -0.01851918      -0.03681587      -0.05729509       6.43244600      10.90850925      26.51142693      -2.30282732     -20.14523780     -25.28207829      -0.00240249      -0.00343186      -0.00142119      -0.01498213      -0.00609395       0.00241426      13.41807521      29.38073678
F        7.05128923       9.27770111      14.64562050      -0.01911570      -0.03280348      -0.05980611       4.48516655      11.56032848      26.30165291      -3.40901533     -18.52601208     -24.78997353      -0.00402276       0.00013333      -0.00386563      -0.01401946      -0.00034289      -0.00068663      10.50080175      29.07808211
F        8.14089998      10.88933671      21.10805246       0.00369284       0.06761095      -0.07651263      16.30067444      52.17361069      74.47273254       2.40778703     -19.29341389      61.10926342      -0.00142060      -0.00115737       0.00147691      -0.03363258      -0.02909176       0.02810098      50.26711553      92.37957313
F        9.65537737      11.18515118      19.01148256       0.00651046       0.02668427      -0.01351547      11.03498173       7.14283037      47.52957535      -7.80064037      34.41419192      67.32897426       0.00462489      -0.00193200      -0.00682684      -0.01710383       0.01387523       0.04343854      56.99661586      49.31380517
F        9.13609358      13.90712193      18.98780934      -0.03154118      -0.01353595      -0.00148954      10.66194057      10.02948475      48.78606033     -27.03522875     -27.16706133      80.41800551      -0.00353276       0.00294674      -0.00204131      -0.00495367      -0.02551255       0.05774910      66.23324921      50.93473494
F        6.70857603       9.39886887      19.02312394      -0.06575128       0.02150444      -0.02068244      20.98098946      19.90465546      49.17639160     -17.16832357     -32.93329950      56.40983317       0.00315928       0.00378598       0.00002377      -0.01931335      -0.02050303       0.04653485      57.08113234      57.05010709
F        7.02425655      12.07541140      18.98110514       0.02005289      -0.01056628      -0.01035279       8.47372437      11.89768696      48.15782928      36.48618392      -2.91101878      72.80994799      -0.00464428       0.00090042      -0.00156845       0.02188131       0.01847058       0.04903059      59.77106571      50.32430308
