# Supplementary material for: Machine learning of charges and long-range interactions from energies and forces
Source: Nat Commun. 2025 Oct 1;16:8763. doi: 10.1038/s41467-025-63852-x (PMC12488997; doi:10.1038/s41467-025-63852-x)
Supplement: Supplementary file 4 — Source Data [file 41467_2025_63852_MOESM4_ESM.zip › figure-source-data/fig-1/sr-lc-4.dat]

4 0.01 0.007132 0.009185 0.227311 0.288699
4 0.05 0.006120 0.008024 0.202397 0.262155
4 0.1 0.005381 0.007034 0.189909 0.240331
4 0.2 0.005272 0.006834 0.185776 0.236046
4 0.4 0.005265 0.006745 0.180069 0.227435
4 0.6 0.005182 0.006649 0.179271 0.226163
4 0.9 0.006114 0.007656 0.175056 0.221383
