# Supplementary material for: Machine learning of charges and long-range interactions from energies and forces
Source: Nat Commun. 2025 Oct 1;16:8763. doi: 10.1038/s41467-025-63852-x (PMC12488997; doi:10.1038/s41467-025-63852-x)
Supplement: Supplementary file 4 — Source Data [file 41467_2025_63852_MOESM4_ESM.zip › figure-source-data/fig-1/sr-lc-5.dat]

5 0.01 0.004945 0.006178 0.142191 0.182720
5 0.05 0.003172 0.004086 0.115454 0.148350
5 0.1 0.003008 0.003880 0.109945 0.139688
5 0.2 0.002855 0.003653 0.105729 0.133979
5 0.4 0.002728 0.003536 0.103434 0.131243
5 0.6 0.002656 0.003427 0.100817 0.127488
5 0.9 0.002922 0.003802 0.099379 0.126651
